# Supplementary material for: Consumer anxiety: A scoping review and research agenda
Source: PLoS One. 2026 May 8;21(5):e0349021. doi: 10.1371/journal.pone.0349021 (PMC13155630; doi:10.1371/journal.pone.0349021)
Supplement: S1 File — (ZIP) [file pone.0349021.s001.zip]

Archive with 2 entries (2 files):
- S2 PRISMA 2020 Flow and Data Analysis.xlsx
- S1 PRISMA_2020_checklist-20260410.docx
