# Supplementary material for: Consumer anxiety: A scoping review and research agenda
Source: PLoS One. 2026 May 8;21(5):e0349021. doi: 10.1371/journal.pone.0349021 (PMC13155630; doi:10.1371/journal.pone.0349021)
Supplement: S1 File — (ZIP) [file pone.0349021.s001.zip › S2 PRISMA 2020 Flow and Data Analysis.xlsx]

## Sheet: PRISMA 2020 Flow
No.	Studies	Data sources	Data sources	Duplicates	Excluded due to being comments, short reports, book chapters, or non-English papers (n = 38)	Excluded on the basis of title and abstract (n = 25)	Excluded due to no access to full-text (n = 13)	Excluded due to being incorrect (n = 9)	Excluded due to being irrelevant (n = 12)	Excluded due to being low robust (n = 8)	Final reviewed (n = 60)
1	Al-Youzbaky, B. A., Hanna, R. D., & Najeeb, S. H. (2022). The effect of information overload, and social media fatigue on online consumers purchasing decisions: the mediating role of technostress and information anxiety. Journal of System and Management Sciences, 12(2), 195-220. https://doi.org/10.33168/JSMS.2022.0209	EBSCO	#VALUE!	●	●	●	●	●	●	●	●
2	Ahamed, A. F. M. J., & Limbu, Y. B. (2024). Financial anxiety: a systematic review. International Journal of Bank Marketing, 42(7), 1666-1694. https://doi.org/10.1108/IJBM-08-2023-0462	EBSCO	#REF!	●	●	●	●	○	○	○	○
3	Bakioğlu, F., Korkmaz, O., & Ercan, H. (2021). Fear of COVID-19 and Positivity: Mediating Role of Intolerance of Uncertainty, Depression, Anxiety, and Stress. International Journal of Mental Health and Addiction, 19(6), 2369-2382. https://doi.org/10.1007/s11469-020-00331-y	EBSCO	#VALUE!	●	●	●	●	●	○	○	○
4	Çelik, H. (2011). Influence of social norms, perceived playfulness and online shopping anxiety on customers' adoption of online retail shopping. International Journal of Retail & Distribution Management, 39(6), 390-413. https://doi.org/10.1108/09590551111137967	EBSCO	#VALUE!	●	●	●	●	●	●	○	○
5	Bailey, A. A., Bonifield, C. M., & Arias, A. (2018). Social media use by young Latin American consumers: An exploration. Journal of Retailing and Consumer Services, 43, 10-19. https://doi.org/https://doi.org/10.1016/j.jretconser.2018.02.003	Elsevier	#REF!	●	●	○	○	○	○	○	○
6	Cheng, Y., Wei, W., Zhong, Y., & Zhang, L. (2021). The empowering role of hospitable telemedicine experience in reducing isolation and anxiety: evidence from the COVID-19 pandemic. International Journal of Contemporary Hospitality Management, 33(3), 851-872. https://doi.org/10.1108/IJCHM-07-2020-0786	EBSCO	#VALUE!	●	●	●	○	○	○	○	○
7	Alfoqahaa, S. (2022). Fear and panic buying behavior associated with the outbreak of covid-19 pandemic in Palestine. International Conference on Business and Technology,	Google Scholar	#REF!	●	○	○	○	○	○	○	○
8	An, T., Xiao, J. J., Porto, N., & Cruz, L. (2024). Mobile payment, financial behavior and financial anxiety: a multi-group structural equation modeling study. International Journal of Bank Marketing, 43(3), 549-568. https://doi.org/10.1108/IJBM-07-2024-0402	EBSCO	#VALUE!	●	●	●	●	●	●	●	●
9	Alkis, Y., Kadirhan, Z., & Sat, M. (2017). Development and validation of Social Anxiety Scale for Social Media Users. Computers in Human Behavior, 72, 296-303. https://doi.org/10.1016/j.chb.2017.03.011	Elsevier	#REF!	●	●	●	●	○	○	○	○
10	Bults, M., Beaujean, D. J. M. A., de Zwart, O., Kok, G., van Empelen, P., van Steenbergen, J. E.,…Voeten, H. A. C. M. (2011). Perceived risk, anxiety, and behavioural responses of the general public during the early phase of the Influenza A (H1N1) pandemic in the Netherlands: results of three consecutive online surveys. BMC Public Health, 11(1), 2. https://doi.org/10.1186/1471-2458-11-2	EBSCO	#VALUE!	●	●	●	●	●	○	○	○
11	Drążkowski, D., Behnke, M., & Kaczmarek, L. D. (2021). I am afraid, so I buy it! The effects of anxiety on consumer assimilation and differentiation needs amongst individuals primed with independent and interdependent self-construal. PLoS ONE, 16(9), e0256483. https://doi.org/10.1371/journal.pone.0256483	EBSCO	#VALUE!	●	●	●	●	●	●	○	○
12	Dayour, F., Park, S., & Kimbu, A. N. (2019). Backpackers’ perceived risks towards smartphone usage and risk reduction strategies: A mixed methods study. Tourism Management, 72, 52-68. https://doi.org/https://doi.org/10.1016/j.tourman.2018.11.003	Elsevier	#REF!	●	●	○	○	○	○	○	○
13	Dittmar, H., & Howard, S. (2004). Thin-Ideal Internalization and Social Comparison Tendency as Moderators of Media Models' Impact on Women's Body-Focused Anxiety. Journal of social and Clinical Psychology, 23(6), 768-791. https://doi.org/10.1521/jscp.23.6.768.54799	EBSCO	#VALUE!	●	●	●	○	○	○	○	○
14	Ashton-James, C. E., & Ashkanasy, N. M. (2008). Chapter 1 Affective events theory: a strategic perspective. In Emotions, Ethics and Decision-Making (Vol. 4, pp. 0). Emerald Group Publishing Limited. https://doi.org/10.1016/S1746-9791(08)04001-7	Elsevier	#REF!	●	○	○	○	○	○	○	○
15	Blanco-González, A., Cachón-Rodríguez, G., Hernández-Perlines, F., & Prado-Román, C. (2023). Effects of social responsibility on legitimacy and revisit intention: The moderating role of anxiety. Journal of Business Research, 157, 113583. https://doi.org/10.1016/j.jbusres.2022.113583	Elsevier	#VALUE!	●	●	●	●	●	●	●	●
16	Bertrams, A., Englert, C., & Dickhäuser, O. (2010). Self-control strength in the relation between trait test anxiety and state anxiety. Journal of Research in Personality, 44(6), 738-741.	EBSCO	#REF!	●	●	●	●	○	○	○	○
17	Caplan, S. E. (2007). Relations Among Loneliness, Social Anxiety, and Problematic Internet Use. Cyberpsychology and Behavior, 10(2), 234-242. https://doi.org/10.1089/cpb.2006.9963	EBSCO	#REF!	●	●	●	●	●	○	○	○
18	Harnish, R. J., Bridges, K. R., Gump, J. T., & Carson, A. E. (2019). The Maladaptive Pursuit of Consumption: the Impact of Materialism, Pain of Paying, Social Anxiety, Social Support, and Loneliness on Compulsive Buying. International Journal of Mental Health and Addiction, 17(6), 1401-1416. https://doi.org/10.1007/s11469-018-9883-y	EBSCO	#VALUE!	●	●	●	●	●	●	○	○
19	Flavián, C., Pérez-Rueda, A., Belanche, D., & Casaló, L. V. (2022). Intention to use analytical artificial intelligence (AI) in services – the effect of technology readiness and awareness. Journal of Service Management, 33(2), 293-320. https://doi.org/10.1108/JOSM-10-2020-0378	EBSCO	#VALUE!	●	●	○	○	○	○	○	○
20	Feng, S., Suri, R., & Bell, M. (2014). Does Classical Music Relieve Math Anxiety? Role of Tempo on Price Computation Avoidance. Psychology & Marketing, 31(7), 489-499. https://doi.org/https://doi.org/10.1002/mar.20710	EBSCO	#REF!	●	●	●	○	○	○	○	○
21	Bagozzi, R. P., Gopinath, M., & Nyer, P. U. (1999). The role of emotions in marketing. Journal of the academy of Marketing Science, 27(2), 184-206.	Social Science Citation Index	#REF!	●	○	○	○	○	○	○	○
22	Castaño, R., Sujan, M., Kacker, M., & Sujan, H. (2008). Managing Consumer Uncertainty in the Adoption of New Products: Temporal Distance and Mental Simulation. Journal of Marketing Research, 45(3), 320-336. https://doi.org/10.1509/jmkr.45.3.320	EBSCO	#REF!	●	●	●	●	●	●	●	●
23	Cauberghe, V., Van Wesenbeeck, I., De Jans, S., Hudders, L., & Ponnet, K. (2021). How adolescents use social media to cope with feelings of loneliness and anxiety during COVID-19 lockdown. Cyberpsychology, Behavior, and Social Networking, 24(4), 250-257.	EBSCO	#REF!	●	●	●	●	○	○	○	○
24	de Kervenoael, R., Schwob, A., Hasan, R., & Psylla, E. (2024). SIoT robots and consumer experiences in retail: Unpacking repeat purchase intention drivers leveraging computers are social actors (CASA) paradigm. Journal of Retailing and Consumer Services, 76, 103589. https://doi.org/10.1016/j.jretconser.2023.103589	Elsevier	#VALUE!	●	●	●	●	●	○	○	○
25	Ho, S.-H., & Ko, Y.-Y. (2008). Effects of self-service technology on customer value and customer readiness: The case of Internet banking. Internet Research, 18(4), 427-446.	EBSCO	#REF!	●	●	●	●	●	●	○	○
26	Kim, M. J., Lee, C. K., & Bonn, M. (2016). The effect of social capital and altruism on seniors' revisit intention to social network sites for tourism-related purposes. Tourism Management, 53, 96-107. https://doi.org/10.1016/j.tourman.2015.09.007	Elsevier	#REF!	●	●	○	○	○	○	○	○
27	Halliwell, E., & Dittmar, H. (2004). Does Size Matter? The Impact of Model's Body Size on Women's Body-Focused Anxiety and Advertising Effectiveness. Journal of social and Clinical Psychology, 23(1), 104-122. https://doi.org/10.1521/jscp.23.1.104.26989	EBSCO	#REF!	●	●	●	○	○	○	○	○
28	Bechtel, G. G. (2012). The Societal Impact of Economic Anxiety. Journal of Data Science, 10.	EBSCO	#REF!	●	○	○	○	○	○	○	○
29	Chiou, J.-S., & Pan, L.-Y. (2008). The Impact of Social Darwinism Perception, Status Anxiety, Perceived Trust of People, and Cultural Orientation on Consumer Ethical Beliefs. Journal of Business Ethics, 78(4), 487-502. https://doi.org/10.1007/s10551-007-9364-x	EBSCO	#VALUE!	●	●	●	●	●	●	●	●
30	Endler, N. S., & Kocovski, N. L. (2001). State and trait anxiety revisited. Journal of Anxiety Disorders, 15(3), 231-245. https://doi.org/10.1016/s0887-6185(01)00060-3	Elsevier	#REF!	●	●	●	●	○	○	○	○
31	Enez Darcin, A., Kose, S., Noyan, C. O., Nurmedov, S., Yılmaz, O., & Dilbaz, N. (2016). Smartphone addiction and its relationship with social anxiety and loneliness. Behaviour & Information Technology, 35(7), 520-525. https://doi.org/10.1080/0144929X.2016.1158319	EBSCO	#VALUE!	●	●	●	●	●	○	○	○
32	Lee, W. I., Chiu, Y. T., Liu, C. C., & Chen, C. Y. (2011). Assessing the effects of consumer involvement and service quality in a self‐service setting. Human Factors and Ergonomics in Manufacturing & Service Industries, 21(5), 504-515.	EBSCO	#REF!	●	●	●	●	●	●	○	○
33	Konradt, U., Filip, R., & Hoffmann, S. (2003). Flow experience and positive affect during hypermedia learning. British journal of educational technology, 34(3), 309-327.	EBSCO	#REF!	●	●	○	○	○	○	○	○
34	Hansen, T., Mukherjee, A., & Uth Thomsen, T. (2011). Anxiety and search during food choice: the moderating role of attitude towards nutritional claims. Journal of Consumer Marketing, 28(3), 178-186. https://doi.org/10.1108/07363761111127608	EBSCO	#REF!	●	●	●	○	○	○	○	○
35	Berezina, K., Ciftci, O., & Cobanoglu, C. (2019). Robots, Artificial Intelligence, and Service Automation in Restaurants. In S. Ivanov & C. Webster (Eds.), Robots, Artificial Intelligence, and Service Automation in Travel, Tourism and Hospitality (pp. 185-219). Emerald Publishing Limited. https://doi.org/10.1108/978-1-78756-687-320191010	Google Scholar	#VALUE!	●	○	○	○	○	○	○	○
36	Compeau, D. R., & Higgins, C. A. (1995). Computer Self-Efficacy - Development of a Measure and Initial Test. MIS Quarterly, 19(2), 189-211. https://doi.org/10.2307/249688	EBSCO	#REF!	●	●	●	●	●	●	●	●
37	Gallagher, C. E., Watt, M. C., Weaver, A. D., & Murphy, K. A. (2017). “I fear, therefore, I shop!” exploring anxiety sensitivity in relation to compulsive buying. Personality and Individual Differences, 104, 37-42. https://doi.org/https://doi.org/10.1016/j.paid.2016.07.023	Elsevier	#VALUE!	●	●	●	●	○	○	○	○
38	Eysenck, M. W., Derakshan, N., Santos, R., & Calvo, M. G. (2007). Anxiety and cognitive performance: attentional control theory. Emotion, 7(2), 336.	EBSCO	#REF!	●	●	●	●	●	○	○	○
39	Wang, J. (2022). Consumer Anxiety and Assertive Advertisement Preference: The Mediating Effect of Cognitive Fluency [Hypothesis and Theory]. Frontiers in Psychology, 13. https://doi.org/10.3389/fpsyg.2022.880330	EBSCO	#REF!	●	●	●	●	●	●	○	○
40	Lee, H.-J., Jeong Cho, H., Xu, W., & Fairhurst, A. (2010). The influence of consumer traits and demographics on intention to use retail self-service checkouts. Marketing Intelligence & Planning, 28(1), 46-58.	EBSCO	#REF!	●	●	○	○	○	○	○	○
41	Ikram, M., Shahbaz, H. M., Ahmed, W., Khan, Z., Tahir, S. K., & Akram, K. (2024). Higher Intakes of Soft Drinks Are Associated With Anxiety, Depression, and Bone Mineral Density Among University Students. Topics in Clinical Nutrition, 39(1). https://journals.lww.com/topicsinclinicalnutrition/fulltext/2024/01000/higher_intakes_of_soft_drinks_are_associated_with.5.aspx	Google Scholar	#VALUE!	●	●	●	○	○	○	○	○
42	Bowlby, J. (1998). Attachment and Loss: Separation - Anxiety and Anger Vol 2 (New Ed ed.). Pimlico.	Google Scholar	#REF!	●	○	○	○	○	○	○	○
43	Dabholkar, P. A., & Bagozzi, R. P. (2002). An attitudinal model of technology-based self-service: Moderating effects of consumer traits and situational factors. Journal of the academy of Marketing Science, 30(3), 184-201. https://doi.org/10.1177/0092070302303001	EBSCO	#VALUE!	●	●	●	●	●	●	●	●
44	Hoffman, D. L., Novak, T. P., & Schlosser, A. E. (2003). Locus of control, web use, and consumer attitudes toward internet regulation. Journal of Public Policy & Marketing, 22(1), 41-57.	EBSCO	#REF!	●	●	●	●	○	○	○	○
45	Godovykh, M., Pizam, A., & Bahja, F. (2021). Antecedents and outcomes of health risk perceptions in tourism, following the COVID-19 pandemic. Tourism Review, 76(4), 737-748. https://doi.org/10.1108/TR-06-2020-0257	EBSCO	#REF!	●	●	●	●	●	○	○	○
46	Yang, K., & Forney, J. C. (2013). The moderating role of consumer technology anxiety in mobile shopping adoption: Differential effects of facilitating conditions and social influences. Journal of Electronic Commerce Research, 14(4), 334.	EBSCO	#REF!	●	●	●	●	●	●	○	○
47	Liu, H., Liu, W., Yoganathan, V., & Osburg, V.-S. (2021). COVID-19 information overload and generation Z's social media discontinuance intention during the pandemic lockdown. Technological Forecasting and Social Change, 166, 120600. https://doi.org/10.1016/j.techfore.2021.120600	Elsevier	#VALUE!	●	●	○	○	○	○	○	○
48	Kinch, M. A., & Buell, R. W. (2025). Mitigating the Negative Effects of Customer Anxiety by Facilitating Access to Human Contact. Management Science, 71(11), 9710-9729. https://doi.org/10.1287/mnsc.2022.01029	EBSCO	#REF!	●	●	●	○	○	○	○	○
49	Carl, K. V., Kubach, M., & Mihale-Wilson, C. (2025, 2025//). The Motivation of Companies to Implement Corporate Digital Responsibility Activities Voluntarily: An Empirical Assessment. Conceptualizing Digital Responsibility for the Information Age, Cham.	Google Scholar	#REF!	●	○	○	○	○	○	○	○
50	Darrat, A. A., Darrat, M. A., & Amyx, D. (2016). How impulse buying influences compulsive buying: The central role of consumer anxiety and escapism. Journal of Retailing and Consumer Services, 31, 103-108. https://doi.org/10.1016/j.jretconser.2016.03.009	Elsevier	#REF!	●	●	●	●	●	●	●	●
51	Hyldelund, N. B., Byrne, D. V., Chan, R. C. K., & Andersen, B. V. (2022). The Relationship between Social Anhedonia and Perceived Pleasure from Food&mdash;An Exploratory Investigation on a Consumer Segment with Depression and Anxiety. Foods, 11(22).	EBSCO	#REF!	●	●	●	●	○	○	○	○
52	Hammer, M. R., Wiseman, R. L., Rasmussen, J. L., & Bruschke, J. C. (1998). A test of anxiety/uncertainty management theory: The intercultural adaptation context. Communication Quarterly, 46(3), 309-326. https://doi.org/10.1080/01463379809370104	EBSCO	#REF!	●	●	●	●	●	○	○	○
53	Zhu, H., Jackson, P., & Wang, W. (2017). Consumer anxieties about food grain safety in China. Food Control, 73, 1256-1264. https://doi.org/https://doi.org/10.1016/j.foodcont.2016.10.045	Elsevier	#REF!	●	●	●	●	●	●	○	○
54	Luo, M. M., & Chea, S. (2018). Cognitive appraisal of incident handling, affects, and post-adoption behaviors: A test of affective events theory. International Journal of Information Management, 40, 120-131. https://doi.org/https://doi.org/10.1016/j.ijinfomgt.2018.01.014	Elsevier	#VALUE!	●	●	○	○	○	○	○	○
55	Nagar, K. (2016). Drivers of E-store Patronage Intentions: Choice Overload, Internet Shopping Anxiety, and Impulse Purchase Tendency. Journal of Internet Commerce, 15(2), 97-124. https://doi.org/10.1080/15332861.2016.1148971	EBSCO	#REF!	●	●	●	○	○	○	○	○
56	Coveney, J. (2006). Food, morals and meaning: The pleasure and anxiety of eating. Routledge.	Google Scholar	#REF!	●	○	○	○	○	○	○	○
57	Delacroix, E., & Guillard, V. (2016). Consumers who avoid relationships: social anxiety in commercial contexts. Journal of Consumer Behaviour, 15(4), 370-384. https://doi.org/10.1002/cb.1582	EBSCO	#REF!	●	●	●	●	●	●	●	●
58	Wei, M., Shaffer, P. A., Young, S. K., & Zakalik, R. A. (2005). Adult Attachment, Shame, Depression, and Loneliness: The Mediation Role of Basic Psychological Needs Satisfaction. Journal of Counseling Psychology, 52(4), 591-601.	EBSCO	#REF!	●	●	●	●	○	○	○	○
59	Harris, K., & Baron, S. (2004). Consumer-to-consumer conversations in service settings. Journal of Service Research, 6(3), 287-303.	EBSCO	#REF!	●	●	●	●	●	○	○	○
60	MacInnis, D. J., & Folkes, V. S. (2017). Humanizing brands: When brands seem to be like me, part of me, and in a relationship with me. Journal of Consumer Psychology, 27(3), 355-374. https://doi.org/https://doi.org/10.1016/j.jcps.2016.12.003	Elsevier	#REF!	●	●	○	○	○	○	○	○
61	Poon, T., & Grohmann, B. (2014). Spatial density and ambient scent: effects on consumer anxiety. American Journal of Business, 29(1), 76-94. https://doi.org/10.1108/AJB-05-2013-0027	Social Science Citation Index	#REF!	●	●	●	○	○	○	○	○
62	Dieu Yin, S. Z., Low, M. K., & Mishu, M. P. (2025). School-based interventions to prevent anxiety and depression in children and adolescents in low- and middle-income countries: A systematic review. PLoS ONE, 20(4), e0316825. https://doi.org/10.1371/journal.pone.0316825	EBSCO	#VALUE!	●	○	○	○	○	○	○	○
63	Dogra, N., Adil, M., Sadiq, M., Rafiq, F., & Paul, J. (2023). Demystifying tourists’ intention to purchase travel online: the moderating role of technical anxiety and attitude. Current Issues in Tourism, 26(13), 2164-2183. https://doi.org/10.1080/13683500.2022.2078688	EBSCO	#VALUE!	●	●	●	●	●	●	●	●
64	Kloutsiniotis, P. V., Mihail, D. M., Mylonas, N., & Pateli, A. (2022). Transformational Leadership, HRM practices and burnout during the COVID-19 pandemic: The role of personal stress, anxiety, and workplace loneliness. International Journal of Hospitality Management, 102, 103177. https://doi.org/https://doi.org/10.1016/j.ijhm.2022.103177	Elsevier	#VALUE!	●	●	●	●	●	○	○	○
65	McColl-Kennedy, J. R., Danaher, T. S., Gallan, A. S., Orsingher, C., Lervik-Olsen, L., & Verma, R. (2017). How do you feel today? Managing patient emotions during health care experiences to enhance well-being. Journal of Business Research, 79, 247-259. https://doi.org/https://doi.org/10.1016/j.jbusres.2017.03.022	Elsevier	#VALUE!	●	●	○	○	○	○	○	○
66	Quintal, V., Sung, B., & Lee, S. (2022). Is the coast clear? Trust, risk-reducing behaviours and anxiety toward cruise travel in the wake of COVID-19. Current Issues in Tourism, 25(2), 206-218. https://doi.org/10.1080/13683500.2021.1880377	EBSCO	#REF!	●	●	●	○	○	○	○	○
67	Eitan, T., & Naor, R. (2025). Fear and Joy of Missing Out in Marketing: A Two‐Study Mixed‐Methods Analysis of Contrasting Tactics and Their Consumer Impact. International Journal of Consumer Studies, 49(6), e70140.	EBSCO	#REF!	●	○	○	○	○	○	○	○
68	Esmark Jones, C. L., Stevens, J. L., Noble, S. M., & Breazeale, M. J. (2020). Panic Attack: How Illegitimate Invasions of Privacy Cause Consumer Anxiety and Dissatisfaction. Journal of Public Policy & Marketing, 39(3), 334-352. https://doi.org/10.1177/0743915619870480	Google Scholar	#VALUE!	●	●	●	●	●	●	●	●
69	Nikolinakou, A., Phua, J., & Kwon, E. S. (2024). What drives addiction on social media sites? The relationships between psychological well-being states, social media addiction, brand addiction and impulse buying on social media. Computers in Human Behavior, 153, 108086. https://doi.org/https://doi.org/10.1016/j.chb.2023.108086	Elsevier	#VALUE!	●	●	●	●	●	○	○	○
70	Mende, M., & Bolton, R. N. (2011). Why Attachment Security Matters:How Customers' Attachment Styles Influence Their Relationships With Service Firms and Service Employees. Journal of Service Research, 14(3), 285-301. https://doi.org/10.1177/1094670511411173	EBSCO	#VALUE!	●	●	○	○	○	○	○	○
71	Warde, A., Martens, L., & Olsen, W. (1999). CONSUMPTION AND THE PROBLEM OF VARIETY: CULTURAL OMNIVOROUSNESS, SOCIAL DISTINCTION AND DINING OUT. Sociology, 33(1), 105-127. https://doi.org/10.1177/S0038038599000061	EBSCO	#REF!	●	●	●	○	○	○	○	○
72	Festivalia, F., & Swantari, A. (2022). Ghost kitchen strategy to reduce restaurant loss in COVID-19 pandemic condition. In Current Issues in Tourism, Gastronomy, and Tourist Destination Research (pp. 441-448). Routledge.	Google Scholar	#REF!	●	○	○	○	○	○	○	○
73	Gao, J., Zhao, J., Wang, J., & Wang, J. (2021). The influence mechanism of environmental anxiety on pro-environmental behaviour: The role of self-discrepancy. International Journal of Consumer Studies, 45(1), 54-64. https://doi.org/10.1111/ijcs.12604	EBSCO	#REF!	●	●	●	●	●	●	●	●
74	Petter, S., Straub, D. W., & Rai, A. (2007). Specifying formative constructs in information systems research. MIS Quarterly, 31(4). https://doi.org/10.2307/25148814	Social Science Citation Index	#REF!	●	●	●	●	●	○	○	○
75	Mende, M., Bolton, R. N., & Bitner, M. J. (2013). Decoding Customer–Firm Relationships: How Attachment Styles Help Explain Customers' Preferences for Closeness, Repurchase Intentions, and Changes in Relationship Breadth. Journal of Marketing Research, 50(1), 125-142. https://doi.org/10.1509/jmr.10.0072	EBSCO	#VALUE!	●	●	○	○	○	○	○	○
76	Yoo, H.-j., & SONG, Y. J. (2018). The effects of consumer competency on consumer anxiety, consumption problem experiences, and consumption satisfaction. Crisisonomy, 14(2), 123-138.	Google Scholar	#REF!	●	●	●	○	○	○	○	○
77	Flaherty, G. T., & Nasir, N. (2020). Reiseangst: travel anxiety and psychological resilience during and beyond the COVID-19 pandemic. In: Oxford University Press.	Google Scholar	#REF!	●	○	○	○	○	○	○	○
78	Ghazwani, S., van Esch, P., Cui, Y., & Gala, P. (2022). Artificial intelligence, financial anxiety and cashier-less checkouts: a Saudi Arabian perspective. International Journal of Bank Marketing, 40(6), 1200-1216. https://doi.org/10.1108/IJBM-09-2021-0444	EBSCO	#VALUE!	●	●	●	●	●	●	●	●
79	Novak, T. P., & Hoffman, D. L. (2019). Relationship journeys in the internet of things: a new framework for understanding interactions between consumers and smart objects. Journal of the academy of Marketing Science, 47(2), 216-237. https://doi.org/10.1007/s11747-018-0608-3	EBSCO	#VALUE!	●	●	○	○	○	○	○	○
80	Zalinska, A., & Agopian, G. (2022). Social anxiety and the consumer: Examining the relationship between social media users’ level of social anxiety and attitudes toward customer service channels. Journal of Marketing Communications, 1-32. https://doi.org/10.1080/13527266.2022.2073602	EBSCO	#VALUE!	●	●	●	○	○	○	○	○
81	Gkargkavouzi, A., Halkos, G., & Halkou, P. (2025). The influence of eco-anxiety on sustainable consumption choices: A brief narrative review. Urban Science, 9(7), 286.	EBSCO	#REF!	●	○	○	○	○	○	○	○
82	Gino, F., Brooks, A. W., & Schweitzer, M. E. (2012). Anxiety, advice, and the ability to discern: Feeling anxious motivates individuals to seek and use advice. Journal of Personality and Social Psychology, 102(3), 497. https://doi.org/10.1037/a0026413	EBSCO	#REF!	●	●	●	●	●	●	●	●
83	Ran, Y., Wei, H., & Li, Q. (2016). Forgiveness from emotion fit: emotional frame, consumer emotion, and feeling-right in consumer decision to forgive. Frontiers in Psychology, 7, 1775.	EBSCO	#REF!	●	●	○	○	○	○	○	○
84	Glanz, K., Rimer, B. K., & Viswanath, K. (2008). Health behavior and health education: theory, research, and practice. John Wiley & Sons.	Google Scholar	#REF!	●	○	○	○	○	○	○	○
85	Guo, L., Gong, L., Xu, Z., Wang, W., & Chen, M.-H. (2024). The role of service robots in enhancing customer satisfaction in embarrassing contexts. Journal of Hospitality and Tourism Management, 59, 116-126. https://doi.org/10.1016/j.jhtm.2024.04.008	Elsevier	#REF!	●	●	●	●	●	●	●	●
86	Sharma, G., & Lijuan, W. (2014). Ethical perspectives on e-commerce: an empirical investigation. Internet Research, 24(4), 414-435. https://doi.org/10.1108/IntR-07-2013-0162	EBSCO	#REF!	●	●	○	○	○	○	○	○
87	Han, Y. (2024). Analyzing female image framework and online community’s psychological anxiety in online social media advertisement. Current Psychology, 43(33), 27021-27032. https://doi.org/10.1007/s12144-024-06345-2	EBSCO	#REF!	●	○	○	○	○	○	○	○
88	Hackbarth, G., Grover, V., & Mun, Y. Y. (2003). Computer playfulness and anxiety: positive and negative mediators of the system experience effect on perceived ease of use. Information & Management, 40(3), 221-232. https://doi.org/10.1016/S0378-7206(02)00006-X	Elsevier	#VALUE!	●	●	●	●	●	●	●	●
89	Shehawy, Y. M., Faisal Ali Khan, S. M., Ali M Khalufi, N., & Abdullah, R. S. (2025). Customer adoption of robot: Synergizing customer acceptance of robot-assisted retail technologies. Journal of Retailing and Consumer Services, 82, 104062. https://doi.org/10.1016/j.jretconser.2024.104062	Elsevier	#VALUE!	●	●	○	○	○	○	○	○
90	Harrison, P. (2025). The ‘anxiety economy’is booming. But should companies be profiting from our fears? The Conversation.	Google Scholar	#REF!	●	○	○	○	○	○	○	○
91	Hsu, L.-C., Wang, K.-Y., Chih, W.-H., & Lin, W.-C. (2021). Modeling revenge and avoidance in the mobile service industry: moderation role of technology anxiety. The Service Industries Journal, 41(15-16), 1029-1052. https://doi.org/10.1080/02642069.2019.1585428	EBSCO	#VALUE!	●	●	●	●	●	●	●	●
92	Tojib, D., Ho, T. H., Tsarenko, Y., & Pentina, I. (2022). Service robots or human staff? The role of performance goal orientation in service robot adoption. Computers in Human Behavior, 134, 107339. https://doi.org/https://doi.org/10.1016/j.chb.2022.107339	Elsevier	#VALUE!	●	●	○	○	○	○	○	○
93	Hermawan, I., Sartono, S., Hidayat, F., & Suharmanto, S. (2019). Model of consumer trust, technology anxiety, sales service support, and other in features e-marketplace system to built customer satisfaction. International Conference of Ethics on Business, Economics, and Social Science (ICEBESS 2018),	Google Scholar	#VALUE!	●	○	○	○	○	○	○	○
94	Hu, B., Mao, Y., & Kim, K. J. (2023). How social anxiety leads to problematic use of conversational AI: The roles of loneliness, rumination, and mind perception. Computers in Human Behavior, 145, 107760. https://doi.org/10.1016/j.chb.2023.107760	Elsevier	#REF!	●	●	●	●	●	●	●	●
95	Wan, L. C., & Wyer, R. S., Jr. (2015). Consumer Reactions to Attractive Service Providers: Approach or Avoid? Journal of consumer Research, 42(4), 578-595. https://doi.org/10.1093/jcr/ucv044	EBSCO	#REF!	●	●	○	○	○	○	○	○
96	Ingram, C., Caruana, R., Chakrabarty, A., Kelemen, M., & Yuan, R. (2024). Consumer anxiety and coping in COVID times: Towards a sociological understanding of consumer resilience. Sociology, 58(2), 275-293.	EBSCO	#REF!	●	○	○	○	○	○	○	○
97	Hussain, S., Raza, A., Haider, A., Ishaq, M. I., & Talpur, Q.-u.-a. (2023). Fear of missing out and compulsive buying behavior: The moderating role of mindfulness. Journal of Retailing and Consumer Services, 75, 103512. https://doi.org/10.1016/j.jretconser.2023.103512	Elsevier	#VALUE!	●	●	●	●	●	●	●	●
98	Wang, C., Harris, J., & Patterson, P. (2013). The roles of habit, self-efficacy, and satisfaction in driving continued use of self-service technologies: A longitudinal study. Journal of Service Research, 16(3), 400-414.	EBSCO	#REF!	●	●	○	○	○	○	○	○
99	Jing, Z., Yang, W., Lei, Z., Junmei, W., Hui, L., & Tianmin, Z. (2025). Correlations between social media addiction and anxiety, depression, FoMO, loneliness and self-esteem among students: A systematic review and meta-analysis. PLoS ONE, 20(9), e0329466. https://doi.org/10.1371/journal.pone.0329466	EBSCO	#VALUE!	●	○	○	○	○	○	○	○
100	Hwang, Y., & Kim, D. J. (2007). Customer self-service systems: The effects of perceived Web quality with service contents on enjoyment, anxiety, and e-trust. Decision Support Systems, 43(3), 746-760. https://doi.org/10.1016/j.dss.2006.12.008	Elsevier	#REF!	●	●	●	●	●	●	●	●
101	Wang, C., Harris, J., & Patterson, P. G. (2012). Customer choice of self-service technology: the roles of situational influences and past experience. Journal of Service Management, 23(1), 54-78. https://doi.org/10.1108/09564231211208970	EBSCO	#REF!	●	●	○	○	○	○	○	○
102	Krannitz, M. A., Grandey, A. A., Liu, S., & Almeida, D. A. (2015). Workplace surface acting and marital partner discontent: Anxiety and exhaustion spillover mechanisms. Journal of Occupational Health Psychology, 20(3), 314.	EBSCO	#REF!	●	○	○	○	○	○	○	○
103	Ilicic, J., & Brennan, S. M. (2022). Shake it off and eat less: anxiety-inducing product packaging design influences food product interaction and eating. European Journal of Marketing, 56(2), 562-583. https://doi.org/10.1108/EJM-01-2021-0038	EBSCO	#REF!	●	●	●	●	●	●	●	●
104	Wang, W., Qiu, L., Kim, D., & Benbasat, I. (2016). Effects of rational and social appeals of online recommendation agents on cognition- and affect-based trust. Decision Support Systems, 86, 48-60. https://doi.org/https://doi.org/10.1016/j.dss.2016.03.007	Elsevier	#REF!	●	●	○	○	○	○	○	○
105	Lambert, A., & Wickström, A. (2024). Anxiety in digital consumer culture: a psychoanalytic reflection on the emergence of a reactive subjectivity. Consumption Markets & Culture, 27(5), 474-487.	EBSCO	#REF!	●	○	○	○	○	○	○	○
106	Johnson, G. D., & Grier, S. A. (2013). Understanding the influence of cross-cultural Consumer-to-Consumer Interaction on consumer service satisfaction. Journal of Business Research, 66(3), 306-313. https://doi.org/10.1016/j.jbusres.2011.08.010	Elsevier	#REF!	●	●	●	●	●	●	●	●
107	Wang, Y., Ma, S., & Li, D. (2015). Customer participation in virtual brand communities: The self-construal perspective. Information & Management, 52(5), 577-587. https://doi.org/10.1016/j.im.2015.04.003	Elsevier	#REF!	●	●	○	○	○	○	○	○
108	Lee, D., Park, J., & Ahn, J.-H. (2001). On the explanation of factors affecting e-commerce adoption. ICIS 2001 Proceedings, 14.	Google Scholar	#REF!	●	○	○	○	○	○	○	○
109	Kemp, E., Bui, M., & Porter, I. I. I. M. (2021). Preparing for a crisis: examining the influence of fear and anxiety on consumption and compliance. Journal of Consumer Marketing, 38(3), 282-292. https://doi.org/10.1108/JCM-05-2020-3841	EBSCO	#REF!	●	●	●	●	●	●	●	●
110	Wu, H.-C., & Cheng, C.-C. (2018). Relationships between technology attachment, experiential relationship quality, experiential risk and experiential sharing intentions in a smart hotel. Journal of Hospitality and Tourism Management, 37, 42-58. https://doi.org/https://doi.org/10.1016/j.jhtm.2018.09.003	Elsevier	#VALUE!	●	●	○	○	○	○	○	○
111	Leschanowsky, A., Rech, S., Popp, B., & Bäckström, T. (2024). Evaluating privacy, security, and trust perceptions in conversational AI: A systematic review. Computers in Human Behavior, 159, 108344. https://doi.org/10.1016/j.chb.2024.108344	Elsevier	#REF!	●	○	○	○	○	○	○	○
112	Keng, C.-J., & Liao, T.-H. (2013). Self-confidence, anxiety, and post-purchase dissonance: a panel study. Journal of Applied Social Psychology, 43(8), 1636-1647. https://doi.org/10.1111/jasp.12116	EBSCO	#REF!	●	●	●	●	●	●	●	●
113	Yu, J., Liu, X., He, M., Huang, L., & Li, J. (2024). It takes two to empower: Customer responses to empowerment recovery in the context of robot service failure. International Journal of Hospitality Management, 120, 103759. https://doi.org/https://doi.org/10.1016/j.ijhm.2024.103759	Elsevier	#VALUE!	●	●	○	○	○	○	○	○
114	Loewenstein, G. F., Weber, E. U., Hsee, C. K., & Welch, N. (2001). Risk as feelings. Psychological Bulletin, 127(2), 267.	EBSCO	#REF!	●	○	○	○	○	○	○	○
115	Khoa, B. T., & Huynh, T. T. (2022). How do customer anxiety levels impact relationship marketing in electronic commerce? Cogent Business & Management, 9(1), 2136928. https://doi.org/10.1080/23311975.2022.2136928	EBSCO	#REF!	●	●	●	●	●	●	●	●
116	Zhang, L., Pentina, I., & Fan, Y. (2021). Who do you choose? Comparing perceptions of human vs robo-advisor in the context of financial services. Journal of Services Marketing, 35(5), 634-646. https://doi.org/10.1108/JSM-05-2020-0162	Social Science Citation Index	#REF!	●	●	○	○	○	○	○	○
117	Mahmud, H., Islam, A. K. M. N., Ahmed, S. I., & Smolander, K. (2022). What influences algorithmic decision-making? A systematic literature review on algorithm aversion. Technological Forecasting and Social Change, 175, 121390. https://doi.org/https://doi.org/10.1016/j.techfore.2021.121390	Elsevier	#VALUE!	●	○	○	○	○	○	○	○
118	Kim, Y. K., Lim, Y., Maleku, A., Kagotho, N., & Yang, M. (2020). Financial Stress and Depression Among African Refugees in the Southern United States: A Serial Multiple Mediation Analysis of Financial Self-Efficacy and Financial Anxiety. Journal of Immigrant & Refugee Studies, 18(2), 151-171. https://doi.org/10.1080/15562948.2019.1593571	EBSCO	#VALUE!	●	●	●	●	●	●	●	●
119	Molina, D. V., Pesantez, X. C., Molina, J. V., Barros, J. C., Ruilova, M. T., & Solórzano, C. B. (2020). Niveles de ansiedad durante el tratamiento en consumidores de sustancias psicotrópicas. AVFT–Archivos Venezolanos De Farmacología Y Terapéutica, 39(6).	Google Scholar	#VALUE!	●	○	○	○	○	○	○	○
120	Lee, H.-J., & Yang, K. (2013). Interpersonal service quality, self-service technology (SST) service quality, and retail patronage. Journal of Retailing and Consumer Services, 20(1), 51-57. https://doi.org/10.1016/j.jretconser.2012.10.005	Elsevier	#REF!	●	●	●	●	●	●	●	●
121	Oropesa, R. S. (1995). Consumer possessions, consumer passions, and subjective well-being. Sociological Forum,	Google Scholar	#REF!	●	○	○	○	○	○	○	○
122	Lee, H., Xu, Y., & Porterfield, A. (2022). Antecedents and moderators of consumer adoption toward AR-enhanced virtual try-on technology: A stimulus-organism-response approach. International Journal of Consumer Studies, 46(4), 1319-1338. https://doi.org/10.1111/ijcs.12760	EBSCO	#VALUE!	●	●	●	●	●	●	●	●
123	Pratiwi, E. R. (2025). Consumer Anxiety Management Strategies on Purchasing Decision Making Against the Impact of Digital Advertising In the E-Commerce Era. International Journal Administration, Business & Organization, 6(2), 1-15.	Google Scholar	#REF!	●	○	○	○	○	○	○	○
124	Lee, K., Kim, H., & Vohs, K. D. (2011). Stereotype threat in the marketplace: Consumer anxiety and purchase intentions. Journal of consumer Research, 38(2), 343-357. https://doi.org/10.1086/659315	EBSCO	#REF!	●	●	●	●	●	●	●	●
125	Rose, J., & Fogarty, G. J. (2006). Determinants of perceived usefulness and perceived ease of use in the technology acceptance model: senior consumers' adoption of self-service banking technologies. Proceedings of the 2nd biennial conference of the academy of world business, marketing and management development: Business across borders in the 21st century,	Google Scholar	#VALUE!	●	○	○	○	○	○	○	○
126	Li, M., & Huang, S. (2022). Contactless but loyal customers: The roles of anxiety and sociability in the hotel service context. Journal of Retailing and Consumer Services, 66, 102910. https://doi.org/10.1016/j.jretconser.2022.102910	Elsevier	#REF!	●	●	●	●	●	●	●	●
127	Salkovskis, P. M., Rimes, K. A., Warwick, H. M. C., & Clark, D. M. (2002). The Health Anxiety Inventory: development and validation of scales for the measurement of health anxiety and hypochondriasis. Psychological Medicine, 32(5), 843-853. https://doi.org/10.1017/S0033291702005822	EBSCO	#VALUE!	●	○	○	○	○	○	○	○
128	Lin, Y.-T., MacInnis, D. J., & Eisingerich, A. B. (2020). Strong anxiety boosts new product adoption when hope is also strong. Journal of Marketing, 84(5), 60-78. https://doi.org/10.1177/0022242920934495	EBSCO	#REF!	●	●	●	●	●	●	●	●
129	Sarathy, R., & Robertson, C. J. (2003). Strategic and Ethical Considerations in Managing Digital Privacy. Journal of Business Ethics, 46(2), 111-126. https://doi.org/10.1023/A:1025001627419	EBSCO	#REF!	●	○	○	○	○	○	○	○
130	Liu, M., Kan, X., Zhao, M., & Li, Q. (2024). Linking perceived anxiety to knowledge purchase likelihood: the mediating role of coping strategies. Current Psychology, 43(15), 13630-13641. https://doi.org/10.1007/s12144-023-05392-5	EBSCO	#REF!	●	●	●	●	●	●	●	●
131	Shell, M. A., & Buell, R. W. (2019). Mitigating the negative effects of customer anxiety through access to human contact: Working Paper (19-089). Harvard Business School, Harvard University.	Google Scholar	#REF!	●	○	○	○	○	○	○	○
132	Liu, Y., Li, X., & Yuen, K. F. (2023). Revenge buying: The role of negative emotions caused by lockdowns. Journal of Retailing and Consumer Services, 75, 103523. https://doi.org/10.1016/j.jretconser.2023.103523	Elsevier	#REF!	●	●	●	●	●	●	●	●
133	Shell, M. A., & Buell, R. W. (2019). Why Anxious Customers Prefer Human Customer Service. Harvard Business Publishing. Retrieved June 23 from https://hbr.org/2019/04/why-anxious-customers-prefer-human-customer-service	Google Scholar	#REF!	●	○	○	○	○	○	○	○
134	Lopez, A., & Garza, R. (2023). Consumer bias against evaluations received by artificial intelligence: the mediation effect of lack of transparency anxiety. Journal of Research in Interactive Marketing, 17(6), 831-847. https://doi.org/10.1108/JRIM-07-2021-0192	EBSCO	#VALUE!	●	●	●	●	●	●	●	●
135	Solomon, R. M. (1997). The effects of trait anxiety, daily consumption level and dose of caffeine on female office workers. Hofstra University.	Google Scholar	#REF!	●	○	○	○	○	○	○	○
136	Lyu, J., Krasonikolakis, I., & Chen, C.-H. (2023). Unlocking the shopping myth: Can smartphone dependency relieve shopping anxiety? – A mixed-methods approach in UK Omnichannel retail. Information & Management, 60(5), 103818. https://doi.org/10.1016/j.im.2023.103818	Elsevier	#VALUE!	●	●	●	●	●	●	●	●
137	Stock, R. M. (2016). Emotion Transfer from Frontline Social Robots to Human Customers During Service Encounters: Testing an Artificial Emotional Contagion Modell. International Conference on Interaction Sciences,	Google Scholar	#REF!	●	○	○	○	○	○	○	○
138	Maduku, D. K., Mpinganjira, M., Rana, N. P., Thusi, P., Ledikwe, A., & Mkhize, N. H.-b. (2023). Assessing customer passion, commitment, and word-of-mouth intentions in digital assistant usage: The moderating role of technology anxiety. Journal of Retailing and Consumer Services, 71, 103208. https://doi.org/10.1016/j.jretconser.2022.103208	Elsevier	#VALUE!	●	●	●	●	●	●	●	●
139	Sun, B. (2024). Incomplete Order: The Pretext of Consumer Anxiety OCAD University].	Google Scholar	#REF!	●	○	○	○	○	○	○	○
140	Meng, H., Xu, X., & Tian, T. (2025). Empirical study of Neo-Chinese fashion consumer behaviour from the perspectives of cultural identity and emotional self-regulation mechanism. Asia Pacific Journal of Marketing and Logistics, 37(6), 1591-1607. https://doi.org/10.1108/APJML-07-2024-1004	EBSCO	#VALUE!	●	●	●	●	●	●	●	●
141	刘雯瑄, & 顾瑛琦. (2025). 时尚产业社会化媒体营销对女性消费者外表焦虑的影响分析——基于社会心理学的视角. E-Commerce Letters, 14, 2564.	Google Scholar	#REF!	●	○	○	○	○	○	○	○
142	Mishra, A., Indwar, R. G., & Samu, S. (2022). If tomorrow never comes: the impact of anxiety, materialism and attitude on consumption behavior in a pandemic. Journal of Consumer Marketing, 39(3), 294-305. https://doi.org/10.1108/JCM-02-2021-4439	EBSCO	#REF!	●	●	●	●	●	●	●	●
143	이화순, & 황춘섭. (2002). 화장의 사회. 심리적 기대효과에 따른 화장이미지와 자의식에 관한 연구. Journal of the Korean Society of Costume, 52(8), 137-149.	Google Scholar	#REF!	●	○	○	○	○	○	○	○
144	Mitchell, V.-W., Davies, F., Moutinho, L., & Vassos, V. (1999). Using Neural Networks to Understand Service Risk in the Holiday Product. Journal of Business Research, 46(2), 167-180. https://doi.org/10.1016/S0148-2963(98)00020-4	Elsevier	#REF!	●	●	●	●	●	●	●	●
145	Mittal, B. (2023). Consumers under pandemic anxiety: Suppressors, intensifiers, and resilients. International Journal of Consumer Studies, 47(2), 588-610. https://doi.org/10.1111/ijcs.12851	EBSCO	#REF!	●	●	●	●	●	●	●	●
146	Motoki, K., Saito, T., Nouchi, R., Kawashima, R., & Sugiura, M. (2019). Anxiety increases visual attention to hedonic foods: A preliminary eye-tracking study on the impact of the interplay between integral and incidental affect on foods. Appetite, 137, 218-225. https://doi.org/10.1016/j.appet.2019.02.009	Elsevier	#VALUE!	●	●	●	●	●	●	●	●
147	Mundel, J., Wan, A., & Yang, J. (2023). Processes underlying social comparison with influencers and subsequent impulsive buying: The roles of social anxiety and social media addiction. Journal of Marketing Communications, 1-18. https://doi.org/10.1080/13527266.2023.2183426	EBSCO	#VALUE!	●	●	●	●	●	●	●	●
148	Omar, N. A., Nazri, M. A., Ali, M. H., & Alam, S. S. (2021). The panic buying behavior of consumers during the COVID-19 pandemic: Examining the influences of uncertainty, perceptions of severity, perceptions of scarcity, and anxiety. Journal of Retailing and Consumer Services, 62, 102600. https://doi.org/10.1016/j.jretconser.2021.102600	Elsevier	#VALUE!	●	●	●	●	●	●	●	●
149	Otero-López, J. M., & Villardefrancos, E. (2013). Materialism and Addictive Buying in Women: The Mediating Role of Anxiety and Depression. Psychological Reports, 113(1), 328-344. https://doi.org/10.2466/18.02.PR0.113x11z9	Social Science Citation Index	#REF!	●	●	●	●	●	●	●	●
150	Park, J., Ahn, J., Thavisay, T., & Ren, T. (2019). Examining the role of anxiety and social influence in multi-benefits of mobile payment service. Journal of Retailing and Consumer Services, 47, 140-149. https://doi.org/10.1016/j.jretconser.2018.11.015	Elsevier	#REF!	●	●	●	●	●	●	●	●
151	Piehlmaier, D. M., & Dávila Gamiño, U. (2025). Fear and loathing in the supermarket: the effect of incidental stockouts on consumer anxiety. Journal of Marketing Analytics. https://doi.org/10.1057/s41270-025-00418-2	EBSCO	#REF!	●	●	●	●	●	●	●	●
152	Rahimah, A., Khalil, S., Cheng, J. M.-S., Tran, M. D., & Panwar, V. (2018). Understanding green purchase behavior through death anxiety and individual social responsibility: Mastery as a moderator. Journal of Consumer Behaviour, 17(5), 477-490. https://doi.org/10.1002/cb.1733	EBSCO	#VALUE!	●	●	●	●	●	●	●	●
153	Reid, D. J., & Reid, F. J. M. (2007). Text or Talk? Social Anxiety, Loneliness, and Divergent Preferences for Cell Phone Use. Cyberpsychology and Behavior, 10(3), 424-435. https://doi.org/10.1089/cpb.2006.9936	EBSCO	#REF!	●	●	●	●	●	●	●	●
154	Santos-Corrada, M. D. L. M., Flecha-Ortiz, J. A., López, E., Dones, V., Ortiz Soto, M., Mena, S., & Melendez, L. (2025). Media and anxiety in consumer behavior and its effect on decision making during turbulent situations. Journal of Marketing Communications, 1-25. https://doi.org/10.1080/13527266.2025.2527241	Social Science Citation Index	#VALUE!	●	●	●	●	●	●	●	●
155	Schneider, A. B., & Leonard, B. (2022). From anxiety to control: Mask-wearing, perceived marketplace influence, and emotional well-being during the COVID-19 pandemic. Journal of Consumer Affairs, 56(1), 97-119. https://doi.org/10.1111/joca.12412	EBSCO	#REF!	●	●	●	●	●	●	●	●
156	Sherman, C. E., Arthur, D., & Thomas, J. (2021). Panic buying or preparedness? The effect of information, anxiety and resilience on stockpiling by Muslim consumers during the COVID-19 pandemic. Journal of Islamic Marketing, 12(3), 479-497. https://doi.org/10.1108/JIMA-09-2020-0309	EBSCO	#VALUE!	●	●	●	●	●	●	●	●
157	Suri, R., Monroe, K. B., & Koc, U. (2013). Math anxiety and its effects on consumers’ preference for price promotion formats. Journal of the academy of Marketing Science, 41(3), 271-282. https://doi.org/10.1007/s11747-012-0313-6	EBSCO	#REF!	●	●	●	●	●	●	●	●
158	Vlachos, P. A., Theotokis, A., Pramatari, K., & Vrechopoulos, A. (2010). Consumer‐retailer emotional attachment. European Journal of Marketing, 44(9/10), 1478-1499. https://doi.org/10.1108/03090561011062934	EBSCO	#REF!	●	●	●	●	●	●	●	●
159	Wakefield, L. T., & Wakefield, R. L. (2018). Anxiety and Ephemeral Social Media Use in Negative eWOM Creation. Journal of Interactive Marketing, 41(1), 44-59. https://doi.org/10.1016/j.intmar.2017.09.005	Elsevier	#REF!	●	●	●	●	●	●	●	●
160	Xiao, Y., Wu, B., Deng, Z., & Liu, M. (2024). Can social appearance anxiety promote the online impulse buying of beauty products among young females? A moderated mediation model of sense of control and perceived coronavirus stress. Current Psychology, 43(20), 18119-18132. https://doi.org/10.1007/s12144-024-05650-0	EBSCO	#VALUE!	●	●	●	●	●	●	●	●
161	Xin, Z., Xiao, H., & Lin, G. (2023). Math Anxiety and Financial Anxiety Predicting Individuals’ Financial Management Behavior. Depression and Anxiety, 2023(1), 3131631. https://doi.org/10.1155/2023/3131631	EBSCO	#REF!	●	●	●	●	●	●	●	●
162	Yao, P., Meng, Y., & Fan, W. (2025). Antecedent and consequence of using O2O delivery applications: social anxiety, loneliness, and a moderated mediation model. Acta Psychologica, 259, 105381. https://doi.org/10.1016/j.actpsy.2025.105381	Elsevier	#REF!	●	●	●	●	●	●	●	●
163	Yuan, C., Zhang, C., & Wang, S. (2022). Social anxiety as a moderator in consumer willingness to accept AI assistants based on utilitarian and hedonic values. Journal of Retailing and Consumer Services, 65, 102878. https://doi.org/10.1016/j.jretconser.2021.102878	Elsevier	#VALUE!	●	●	●	●	●	●	●	●
164	Zenker, S., Braun, E., & Gyimóthy, S. (2021). Too afraid to Travel? Development of a Pandemic (COVID-19) Anxiety Travel Scale (PATS). Tourism Management, 84, 104286. https://doi.org/10.1016/j.tourman.2021.104286	Elsevier	#REF!	●	●	●	●	●	●	●	●
165	Zhang, R., Ma, Q., & Guan, D. (2023). The impact of financial scarcity on green consumption: Sequential mediating effects of anxiety and self-efficacy. Psychology & Marketing, 40(6), 1162-1178. https://doi.org/10.1002/mar.21801	EBSCO	#REF!	●	●	●	●	●	●	●	●
166	Caplan, S. E. (2007). Relations Among Loneliness, Social Anxiety, and Problematic Internet Use. Cyberpsychology and Behavior, 10(2), 234-242. https://doi.org/10.1089/cpb.2006.9963	Google Scholar		○	○	○	○	○	○	○	○
167	Castaño, R., Sujan, M., Kacker, M., & Sujan, H. (2008). Managing Consumer Uncertainty in the Adoption of New Products: Temporal Distance and Mental Simulation. Journal of Marketing Research, 45(3), 320-336. https://doi.org/10.1509/jmkr.45.3.320	Google Scholar		○	○	○	○	○	○	○	○
168	Cauberghe, V., Van Wesenbeeck, I., De Jans, S., Hudders, L., & Ponnet, K. (2021). How adolescents use social media to cope with feelings of loneliness and anxiety during COVID-19 lockdown. Cyberpsychology, Behavior, and Social Networking, 24(4), 250-257.	Google Scholar		○	○	○	○	○	○	○	○
169	Compeau, D. R., & Higgins, C. A. (1995). Computer Self-Efficacy - Development of a Measure and Initial Test. MIS Quarterly, 19(2), 189-211. https://doi.org/10.2307/249688	Google Scholar		○	○	○	○	○	○	○	○
170	Delacroix, E., & Guillard, V. (2016). Consumers who avoid relationships: social anxiety in commercial contexts. Journal of Consumer Behaviour, 15(4), 370-384. https://doi.org/10.1002/cb.1582	Google Scholar		○	○	○	○	○	○	○	○
171	Eitan, T., & Naor, R. (2025). Fear and Joy of Missing Out in Marketing: A Two‐Study Mixed‐Methods Analysis of Contrasting Tactics and Their Consumer Impact. International Journal of Consumer Studies, 49(6), e70140.	Google Scholar		○	○	○	○	○	○	○	○
172	Eysenck, M. W., Derakshan, N., Santos, R., & Calvo, M. G. (2007). Anxiety and cognitive performance: attentional control theory. Emotion, 7(2), 336.	Google Scholar		○	○	○	○	○	○	○	○
173	Feng, S., Suri, R., & Bell, M. (2014). Does Classical Music Relieve Math Anxiety? Role of Tempo on Price Computation Avoidance. Psychology & Marketing, 31(7), 489-499. https://doi.org/https://doi.org/10.1002/mar.20710	Google Scholar		○	○	○	○	○	○	○	○
174	Gao, J., Zhao, J., Wang, J., & Wang, J. (2021). The influence mechanism of environmental anxiety on pro-environmental behaviour: The role of self-discrepancy. International Journal of Consumer Studies, 45(1), 54-64. https://doi.org/10.1111/ijcs.12604	Social Science Citation Index		○	○	○	○	○	○	○	○
175	Gino, F., Brooks, A. W., & Schweitzer, M. E. (2012). Anxiety, advice, and the ability to discern: Feeling anxious motivates individuals to seek and use advice. Journal of Personality and Social Psychology, 102(3), 497. https://doi.org/10.1037/a0026413	Google Scholar		○	○	○	○	○	○	○	○
176	Gkargkavouzi, A., Halkos, G., & Halkou, P. (2025). The influence of eco-anxiety on sustainable consumption choices: A brief narrative review. Urban Science, 9(7), 286.	Google Scholar		○	○	○	○	○	○	○	○
177	Godovykh, M., Pizam, A., & Bahja, F. (2021). Antecedents and outcomes of health risk perceptions in tourism, following the COVID-19 pandemic. Tourism Review, 76(4), 737-748. https://doi.org/10.1108/TR-06-2020-0257	Google Scholar		○	○	○	○	○	○	○	○
178	Halliwell, E., & Dittmar, H. (2004). Does Size Matter? The Impact of Model's Body Size on Women's Body-Focused Anxiety and Advertising Effectiveness. Journal of social and Clinical Psychology, 23(1), 104-122. https://doi.org/10.1521/jscp.23.1.104.26989	Google Scholar		○	○	○	○	○	○	○	○
179	Hammer, M. R., Wiseman, R. L., Rasmussen, J. L., & Bruschke, J. C. (1998). A test of anxiety/uncertainty management theory: The intercultural adaptation context. Communication Quarterly, 46(3), 309-326. https://doi.org/10.1080/01463379809370104	Google Scholar		○	○	○	○	○	○	○	○
180	Han, Y. (2024). Analyzing female image framework and online community’s psychological anxiety in online social media advertisement. Current Psychology, 43(33), 27021-27032. https://doi.org/10.1007/s12144-024-06345-2	Google Scholar		○	○	○	○	○	○	○	○
181	Hansen, T., Mukherjee, A., & Uth Thomsen, T. (2011). Anxiety and search during food choice: the moderating role of attitude towards nutritional claims. Journal of Consumer Marketing, 28(3), 178-186. https://doi.org/10.1108/07363761111127608	Google Scholar		○	○	○	○	○	○	○	○
182	Harris, K., & Baron, S. (2004). Consumer-to-consumer conversations in service settings. Journal of Service Research, 6(3), 287-303.	Google Scholar		○	○	○	○	○	○	○	○
183	Ho, S.-H., & Ko, Y.-Y. (2008). Effects of self-service technology on customer value and customer readiness: The case of Internet banking. Internet Research, 18(4), 427-446.	Social Science Citation Index		○	○	○	○	○	○	○	○
184	Hoffman, D. L., Novak, T. P., & Schlosser, A. E. (2003). Locus of control, web use, and consumer attitudes toward internet regulation. Journal of Public Policy & Marketing, 22(1), 41-57.	Google Scholar		○	○	○	○	○	○	○	○
185	Hyldelund, N. B., Byrne, D. V., Chan, R. C. K., & Andersen, B. V. (2022). The Relationship between Social Anhedonia and Perceived Pleasure from Food&mdash;An Exploratory Investigation on a Consumer Segment with Depression and Anxiety. Foods, 11(22).	Google Scholar		○	○	○	○	○	○	○	○
186	Ilicic, J., & Brennan, S. M. (2022). Shake it off and eat less: anxiety-inducing product packaging design influences food product interaction and eating. European Journal of Marketing, 56(2), 562-583. https://doi.org/10.1108/EJM-01-2021-0038	Google Scholar		○	○	○	○	○	○	○	○
187	Ingram, C., Caruana, R., Chakrabarty, A., Kelemen, M., & Yuan, R. (2024). Consumer anxiety and coping in COVID times: Towards a sociological understanding of consumer resilience. Sociology, 58(2), 275-293.	Google Scholar		○	○	○	○	○	○	○	○
188	Kemp, E., Bui, M., & Porter, I. I. I. M. (2021). Preparing for a crisis: examining the influence of fear and anxiety on consumption and compliance. Journal of Consumer Marketing, 38(3), 282-292. https://doi.org/10.1108/JCM-05-2020-3841	Google Scholar		○	○	○	○	○	○	○	○
189	Keng, C.-J., & Liao, T.-H. (2013). Self-confidence, anxiety, and post-purchase dissonance: a panel study. Journal of Applied Social Psychology, 43(8), 1636-1647. https://doi.org/10.1111/jasp.12116	Google Scholar		○	○	○	○	○	○	○	○
190	Khoa, B. T., & Huynh, T. T. (2022). How do customer anxiety levels impact relationship marketing in electronic commerce? Cogent Business & Management, 9(1), 2136928. https://doi.org/10.1080/23311975.2022.2136928	Google Scholar		○	○	○	○	○	○	○	○
191	Kinch, M. A., & Buell, R. W. (2025). Mitigating the Negative Effects of Customer Anxiety by Facilitating Access to Human Contact. Management Science, 71(11), 9710-9729. https://doi.org/10.1287/mnsc.2022.01029	Google Scholar		○	○	○	○	○	○	○	○
192	Konradt, U., Filip, R., & Hoffmann, S. (2003). Flow experience and positive affect during hypermedia learning. British journal of educational technology, 34(3), 309-327.	Google Scholar		○	○	○	○	○	○	○	○
193	Krannitz, M. A., Grandey, A. A., Liu, S., & Almeida, D. A. (2015). Workplace surface acting and marital partner discontent: Anxiety and exhaustion spillover mechanisms. Journal of Occupational Health Psychology, 20(3), 314.	Google Scholar		○	○	○	○	○	○	○	○
194	Lambert, A., & Wickström, A. (2024). Anxiety in digital consumer culture: a psychoanalytic reflection on the emergence of a reactive subjectivity. Consumption Markets & Culture, 27(5), 474-487.	Google Scholar		○	○	○	○	○	○	○	○
195	Lee, H.-J., Jeong Cho, H., Xu, W., & Fairhurst, A. (2010). The influence of consumer traits and demographics on intention to use retail self-service checkouts. Marketing Intelligence & Planning, 28(1), 46-58.	Google Scholar		○	○	○	○	○	○	○	○
196	Lee, K., Kim, H., & Vohs, K. D. (2011). Stereotype threat in the marketplace: Consumer anxiety and purchase intentions. Journal of consumer Research, 38(2), 343-357. https://doi.org/10.1086/659315	Social Science Citation Index		○	○	○	○	○	○	○	○
197	Lee, W. I., Chiu, Y. T., Liu, C. C., & Chen, C. Y. (2011). Assessing the effects of consumer involvement and service quality in a self‐service setting. Human Factors and Ergonomics in Manufacturing & Service Industries, 21(5), 504-515.	Google Scholar		○	○	○	○	○	○	○	○
198	Lin, Y.-T., MacInnis, D. J., & Eisingerich, A. B. (2020). Strong anxiety boosts new product adoption when hope is also strong. Journal of Marketing, 84(5), 60-78. https://doi.org/10.1177/0022242920934495	Google Scholar		○	○	○	○	○	○	○	○
199	Liu, M., Kan, X., Zhao, M., & Li, Q. (2024). Linking perceived anxiety to knowledge purchase likelihood: the mediating role of coping strategies. Current Psychology, 43(15), 13630-13641. https://doi.org/10.1007/s12144-023-05392-5	Google Scholar		○	○	○	○	○	○	○	○
200	Loewenstein, G. F., Weber, E. U., Hsee, C. K., & Welch, N. (2001). Risk as feelings. Psychological Bulletin, 127(2), 267.	Google Scholar		○	○	○	○	○	○	○	○
201	Mishra, A., Indwar, R. G., & Samu, S. (2022). If tomorrow never comes: the impact of anxiety, materialism and attitude on consumption behavior in a pandemic. Journal of Consumer Marketing, 39(3), 294-305. https://doi.org/10.1108/JCM-02-2021-4439	Google Scholar		○	○	○	○	○	○	○	○
202	Mittal, B. (2023). Consumers under pandemic anxiety: Suppressors, intensifiers, and resilients. International Journal of Consumer Studies, 47(2), 588-610. https://doi.org/10.1111/ijcs.12851	Social Science Citation Index		○	○	○	○	○	○	○	○
203	Nagar, K. (2016). Drivers of E-store Patronage Intentions: Choice Overload, Internet Shopping Anxiety, and Impulse Purchase Tendency. Journal of Internet Commerce, 15(2), 97-124. https://doi.org/10.1080/15332861.2016.1148971	Google Scholar		○	○	○	○	○	○	○	○
204	Otero-López, J. M., & Villardefrancos, E. (2013). Materialism and Addictive Buying in Women: The Mediating Role of Anxiety and Depression. Psychological Reports, 113(1), 328-344. https://doi.org/10.2466/18.02.PR0.113x11z9	Google Scholar		○	○	○	○	○	○	○	○
205	Petter, S., Straub, D. W., & Rai, A. (2007). Specifying formative constructs in information systems research. MIS Quarterly, 31(4). https://doi.org/10.2307/25148814	Google Scholar		○	○	○	○	○	○	○	○
206	Piehlmaier, D. M., & Dávila Gamiño, U. (2025). Fear and loathing in the supermarket: the effect of incidental stockouts on consumer anxiety. Journal of Marketing Analytics. https://doi.org/10.1057/s41270-025-00418-2	Social Science Citation Index		○	○	○	○	○	○	○	○
207	Poon, T., & Grohmann, B. (2014). Spatial density and ambient scent: effects on consumer anxiety. American Journal of Business, 29(1), 76-94. https://doi.org/10.1108/AJB-05-2013-0027	Google Scholar		○	○	○	○	○	○	○	○
208	Quintal, V., Sung, B., & Lee, S. (2022). Is the coast clear? Trust, risk-reducing behaviours and anxiety toward cruise travel in the wake of COVID-19. Current Issues in Tourism, 25(2), 206-218. https://doi.org/10.1080/13683500.2021.1880377	Google Scholar		○	○	○	○	○	○	○	○
209	Ran, Y., Wei, H., & Li, Q. (2016). Forgiveness from emotion fit: emotional frame, consumer emotion, and feeling-right in consumer decision to forgive. Frontiers in Psychology, 7, 1775.	Google Scholar		○	○	○	○	○	○	○	○
210	Reid, D. J., & Reid, F. J. M. (2007). Text or Talk? Social Anxiety, Loneliness, and Divergent Preferences for Cell Phone Use. Cyberpsychology and Behavior, 10(3), 424-435. https://doi.org/10.1089/cpb.2006.9936	Google Scholar		○	○	○	○	○	○	○	○
211	Sarathy, R., & Robertson, C. J. (2003). Strategic and Ethical Considerations in Managing Digital Privacy. Journal of Business Ethics, 46(2), 111-126. https://doi.org/10.1023/A:1025001627419	Google Scholar		○	○	○	○	○	○	○	○
212	Schneider, A. B., & Leonard, B. (2022). From anxiety to control: Mask-wearing, perceived marketplace influence, and emotional well-being during the COVID-19 pandemic. Journal of Consumer Affairs, 56(1), 97-119. https://doi.org/10.1111/joca.12412	Google Scholar		○	○	○	○	○	○	○	○
213	Sharma, G., & Lijuan, W. (2014). Ethical perspectives on e-commerce: an empirical investigation. Internet Research, 24(4), 414-435. https://doi.org/10.1108/IntR-07-2013-0162	Google Scholar		○	○	○	○	○	○	○	○
214	Suri, R., Monroe, K. B., & Koc, U. (2013). Math anxiety and its effects on consumers’ preference for price promotion formats. Journal of the academy of Marketing Science, 41(3), 271-282. https://doi.org/10.1007/s11747-012-0313-6	Google Scholar		○	○	○	○	○	○	○	○
215	Vlachos, P. A., Theotokis, A., Pramatari, K., & Vrechopoulos, A. (2010). Consumer‐retailer emotional attachment. European Journal of Marketing, 44(9/10), 1478-1499. https://doi.org/10.1108/03090561011062934	Google Scholar		○	○	○	○	○	○	○	○
216	Wan, L. C., & Wyer, R. S., Jr. (2015). Consumer Reactions to Attractive Service Providers: Approach or Avoid? Journal of consumer Research, 42(4), 578-595. https://doi.org/10.1093/jcr/ucv044	Google Scholar		○	○	○	○	○	○	○	○
217	Wang, C., Harris, J., & Patterson, P. (2013). The roles of habit, self-efficacy, and satisfaction in driving continued use of self-service technologies: A longitudinal study. Journal of Service Research, 16(3), 400-414.	Google Scholar		○	○	○	○	○	○	○	○
218	Wang, C., Harris, J., & Patterson, P. G. (2012). Customer choice of self-service technology: the roles of situational influences and past experience. Journal of Service Management, 23(1), 54-78. https://doi.org/10.1108/09564231211208970	Google Scholar		○	○	○	○	○	○	○	○
219	Wang, J. (2022). Consumer Anxiety and Assertive Advertisement Preference: The Mediating Effect of Cognitive Fluency [Hypothesis and Theory]. Frontiers in Psychology, 13. https://doi.org/10.3389/fpsyg.2022.880330	Google Scholar		○	○	○	○	○	○	○	○
220	Warde, A., Martens, L., & Olsen, W. (1999). CONSUMPTION AND THE PROBLEM OF VARIETY: CULTURAL OMNIVOROUSNESS, SOCIAL DISTINCTION AND DINING OUT. Sociology, 33(1), 105-127. https://doi.org/10.1177/S0038038599000061	Social Science Citation Index		○	○	○	○	○	○	○	○
221	Wei, M., Shaffer, P. A., Young, S. K., & Zakalik, R. A. (2005). Adult Attachment, Shame, Depression, and Loneliness: The Mediation Role of Basic Psychological Needs Satisfaction. Journal of Counseling Psychology, 52(4), 591-601.	Social Science Citation Index		○	○	○	○	○	○	○	○
222	Xin, Z., Xiao, H., & Lin, G. (2023). Math Anxiety and Financial Anxiety Predicting Individuals’ Financial Management Behavior. Depression and Anxiety, 2023(1), 3131631. https://doi.org/10.1155/2023/3131631	Social Science Citation Index		○	○	○	○	○	○	○	○
223	Yang, K., & Forney, J. C. (2013). The moderating role of consumer technology anxiety in mobile shopping adoption: Differential effects of facilitating conditions and social influences. Journal of Electronic Commerce Research, 14(4), 334.	Google Scholar		○	○	○	○	○	○	○	○
224	Zhang, L., Pentina, I., & Fan, Y. (2021). Who do you choose? Comparing perceptions of human vs robo-advisor in the context of financial services. Journal of Services Marketing, 35(5), 634-646. https://doi.org/10.1108/JSM-05-2020-0162	Google Scholar		○	○	○	○	○	○	○	○
225	Zhang, R., Ma, Q., & Guan, D. (2023). The impact of financial scarcity on green consumption: Sequential mediating effects of anxiety and self-efficacy. Psychology & Marketing, 40(6), 1162-1178. https://doi.org/10.1002/mar.21801	Google Scholar		○	○	○	○	○	○	○	○
226	Al-Youzbaky, B. A., Hanna, R. D., & Najeeb, S. H. (2022). The effect of information overload, and social media fatigue on online consumers purchasing decisions: the mediating role of technostress and information anxiety. Journal of System and Management Sciences, 12(2), 195-220. https://doi.org/10.33168/JSMS.2022.0209	Google Scholar		○	○	○	○	○	○	○	○
227	An, T., Xiao, J. J., Porto, N., & Cruz, L. (2024). Mobile payment, financial behavior and financial anxiety: a multi-group structural equation modeling study. International Journal of Bank Marketing, 43(3), 549-568. https://doi.org/10.1108/IJBM-07-2024-0402	Google Scholar		○	○	○	○	○	○	○	○
228	Bakioğlu, F., Korkmaz, O., & Ercan, H. (2021). Fear of COVID-19 and Positivity: Mediating Role of Intolerance of Uncertainty, Depression, Anxiety, and Stress. International Journal of Mental Health and Addiction, 19(6), 2369-2382. https://doi.org/10.1007/s11469-020-00331-y	Google Scholar		○	○	○	○	○	○	○	○
229	Bults, M., Beaujean, D. J. M. A., de Zwart, O., Kok, G., van Empelen, P., van Steenbergen, J. E.,…Voeten, H. A. C. M. (2011). Perceived risk, anxiety, and behavioural responses of the general public during the early phase of the Influenza A (H1N1) pandemic in the Netherlands: results of three consecutive online surveys. BMC Public Health, 11(1), 2. https://doi.org/10.1186/1471-2458-11-2	Google Scholar		○	○	○	○	○	○	○	○
230	Çelik, H. (2011). Influence of social norms, perceived playfulness and online shopping anxiety on customers' adoption of online retail shopping. International Journal of Retail & Distribution Management, 39(6), 390-413. https://doi.org/10.1108/09590551111137967	Google Scholar		○	○	○	○	○	○	○	○
231	Cheng, Y., Wei, W., Zhong, Y., & Zhang, L. (2021). The empowering role of hospitable telemedicine experience in reducing isolation and anxiety: evidence from the COVID-19 pandemic. International Journal of Contemporary Hospitality Management, 33(3), 851-872. https://doi.org/10.1108/IJCHM-07-2020-0786	Google Scholar		○	○	○	○	○	○	○	○
232	Chiou, J.-S., & Pan, L.-Y. (2008). The Impact of Social Darwinism Perception, Status Anxiety, Perceived Trust of People, and Cultural Orientation on Consumer Ethical Beliefs. Journal of Business Ethics, 78(4), 487-502. https://doi.org/10.1007/s10551-007-9364-x	Google Scholar		○	○	○	○	○	○	○	○
233	Dabholkar, P. A., & Bagozzi, R. P. (2002). An attitudinal model of technology-based self-service: Moderating effects of consumer traits and situational factors. Journal of the academy of Marketing Science, 30(3), 184-201. https://doi.org/10.1177/0092070302303001	Social Science Citation Index		○	○	○	○	○	○	○	○
234	Dieu Yin, S. Z., Low, M. K., & Mishu, M. P. (2025). School-based interventions to prevent anxiety and depression in children and adolescents in low- and middle-income countries: A systematic review. PLoS ONE, 20(4), e0316825. https://doi.org/10.1371/journal.pone.0316825	Google Scholar		○	○	○	○	○	○	○	○
235	Dittmar, H., & Howard, S. (2004). Thin-Ideal Internalization and Social Comparison Tendency as Moderators of Media Models' Impact on Women's Body-Focused Anxiety. Journal of social and Clinical Psychology, 23(6), 768-791. https://doi.org/10.1521/jscp.23.6.768.54799	Google Scholar		○	○	○	○	○	○	○	○
236	Dogra, N., Adil, M., Sadiq, M., Rafiq, F., & Paul, J. (2023). Demystifying tourists’ intention to purchase travel online: the moderating role of technical anxiety and attitude. Current Issues in Tourism, 26(13), 2164-2183. https://doi.org/10.1080/13683500.2022.2078688	Google Scholar		○	○	○	○	○	○	○	○
237	Drążkowski, D., Behnke, M., & Kaczmarek, L. D. (2021). I am afraid, so I buy it! The effects of anxiety on consumer assimilation and differentiation needs amongst individuals primed with independent and interdependent self-construal. PLoS ONE, 16(9), e0256483. https://doi.org/10.1371/journal.pone.0256483	Google Scholar		○	○	○	○	○	○	○	○
238	Enez Darcin, A., Kose, S., Noyan, C. O., Nurmedov, S., Yılmaz, O., & Dilbaz, N. (2016). Smartphone addiction and its relationship with social anxiety and loneliness. Behaviour & Information Technology, 35(7), 520-525. https://doi.org/10.1080/0144929X.2016.1158319	Google Scholar		○	○	○	○	○	○	○	○
239	Flavián, C., Pérez-Rueda, A., Belanche, D., & Casaló, L. V. (2022). Intention to use analytical artificial intelligence (AI) in services – the effect of technology readiness and awareness. Journal of Service Management, 33(2), 293-320. https://doi.org/10.1108/JOSM-10-2020-0378	Google Scholar		○	○	○	○	○	○	○	○
240	Ghazwani, S., van Esch, P., Cui, Y., & Gala, P. (2022). Artificial intelligence, financial anxiety and cashier-less checkouts: a Saudi Arabian perspective. International Journal of Bank Marketing, 40(6), 1200-1216. https://doi.org/10.1108/IJBM-09-2021-0444	Google Scholar		○	○	○	○	○	○	○	○
241	Harnish, R. J., Bridges, K. R., Gump, J. T., & Carson, A. E. (2019). The Maladaptive Pursuit of Consumption: the Impact of Materialism, Pain of Paying, Social Anxiety, Social Support, and Loneliness on Compulsive Buying. International Journal of Mental Health and Addiction, 17(6), 1401-1416. https://doi.org/10.1007/s11469-018-9883-y	Google Scholar		○	○	○	○	○	○	○	○
242	Hsu, L.-C., Wang, K.-Y., Chih, W.-H., & Lin, W.-C. (2021). Modeling revenge and avoidance in the mobile service industry: moderation role of technology anxiety. The Service Industries Journal, 41(15-16), 1029-1052. https://doi.org/10.1080/02642069.2019.1585428	Google Scholar		○	○	○	○	○	○	○	○
243	Jing, Z., Yang, W., Lei, Z., Junmei, W., Hui, L., & Tianmin, Z. (2025). Correlations between social media addiction and anxiety, depression, FoMO, loneliness and self-esteem among students: A systematic review and meta-analysis. PLoS ONE, 20(9), e0329466. https://doi.org/10.1371/journal.pone.0329466	Google Scholar		○	○	○	○	○	○	○	○
244	Kim, Y. K., Lim, Y., Maleku, A., Kagotho, N., & Yang, M. (2020). Financial Stress and Depression Among African Refugees in the Southern United States: A Serial Multiple Mediation Analysis of Financial Self-Efficacy and Financial Anxiety. Journal of Immigrant & Refugee Studies, 18(2), 151-171. https://doi.org/10.1080/15562948.2019.1593571	Google Scholar		○	○	○	○	○	○	○	○
245	Lee, H., Xu, Y., & Porterfield, A. (2022). Antecedents and moderators of consumer adoption toward AR-enhanced virtual try-on technology: A stimulus-organism-response approach. International Journal of Consumer Studies, 46(4), 1319-1338. https://doi.org/10.1111/ijcs.12760	Social Science Citation Index		○	○	○	○	○	○	○	○
246	Lopez, A., & Garza, R. (2023). Consumer bias against evaluations received by artificial intelligence: the mediation effect of lack of transparency anxiety. Journal of Research in Interactive Marketing, 17(6), 831-847. https://doi.org/10.1108/JRIM-07-2021-0192	Google Scholar		○	○	○	○	○	○	○	○
247	Mende, M., & Bolton, R. N. (2011). Why Attachment Security Matters:How Customers' Attachment Styles Influence Their Relationships With Service Firms and Service Employees. Journal of Service Research, 14(3), 285-301. https://doi.org/10.1177/1094670511411173	Google Scholar		○	○	○	○	○	○	○	○
248	Mende, M., Bolton, R. N., & Bitner, M. J. (2013). Decoding Customer–Firm Relationships: How Attachment Styles Help Explain Customers' Preferences for Closeness, Repurchase Intentions, and Changes in Relationship Breadth. Journal of Marketing Research, 50(1), 125-142. https://doi.org/10.1509/jmr.10.0072	Google Scholar		○	○	○	○	○	○	○	○
249	Meng, H., Xu, X., & Tian, T. (2025). Empirical study of Neo-Chinese fashion consumer behaviour from the perspectives of cultural identity and emotional self-regulation mechanism. Asia Pacific Journal of Marketing and Logistics, 37(6), 1591-1607. https://doi.org/10.1108/APJML-07-2024-1004	Social Science Citation Index		○	○	○	○	○	○	○	○
250	Mundel, J., Wan, A., & Yang, J. (2023). Processes underlying social comparison with influencers and subsequent impulsive buying: The roles of social anxiety and social media addiction. Journal of Marketing Communications, 1-18. https://doi.org/10.1080/13527266.2023.2183426	Google Scholar		○	○	○	○	○	○	○	○
251	Novak, T. P., & Hoffman, D. L. (2019). Relationship journeys in the internet of things: a new framework for understanding interactions between consumers and smart objects. Journal of the academy of Marketing Science, 47(2), 216-237. https://doi.org/10.1007/s11747-018-0608-3	Google Scholar		○	○	○	○	○	○	○	○
252	Rahimah, A., Khalil, S., Cheng, J. M.-S., Tran, M. D., & Panwar, V. (2018). Understanding green purchase behavior through death anxiety and individual social responsibility: Mastery as a moderator. Journal of Consumer Behaviour, 17(5), 477-490. https://doi.org/10.1002/cb.1733	Google Scholar		○	○	○	○	○	○	○	○
253	Salkovskis, P. M., Rimes, K. A., Warwick, H. M. C., & Clark, D. M. (2002). The Health Anxiety Inventory: development and validation of scales for the measurement of health anxiety and hypochondriasis. Psychological Medicine, 32(5), 843-853. https://doi.org/10.1017/S0033291702005822	Google Scholar		○	○	○	○	○	○	○	○
254	Santos-Corrada, M. D. L. M., Flecha-Ortiz, J. A., López, E., Dones, V., Ortiz Soto, M., Mena, S., & Melendez, L. (2025). Media and anxiety in consumer behavior and its effect on decision making during turbulent situations. Journal of Marketing Communications, 1-25. https://doi.org/10.1080/13527266.2025.2527241	Google Scholar		○	○	○	○	○	○	○	○
255	Sherman, C. E., Arthur, D., & Thomas, J. (2021). Panic buying or preparedness? The effect of information, anxiety and resilience on stockpiling by Muslim consumers during the COVID-19 pandemic. Journal of Islamic Marketing, 12(3), 479-497. https://doi.org/10.1108/JIMA-09-2020-0309	Google Scholar		○	○	○	○	○	○	○	○
256	Xiao, Y., Wu, B., Deng, Z., & Liu, M. (2024). Can social appearance anxiety promote the online impulse buying of beauty products among young females? A moderated mediation model of sense of control and perceived coronavirus stress. Current Psychology, 43(20), 18119-18132. https://doi.org/10.1007/s12144-024-05650-0	Google Scholar		○	○	○	○	○	○	○	○
257	Zalinska, A., & Agopian, G. (2022). Social anxiety and the consumer: Examining the relationship between social media users’ level of social anxiety and attitudes toward customer service channels. Journal of Marketing Communications, 1-32. https://doi.org/10.1080/13527266.2022.2073602	Social Science Citation Index		○	○	○	○	○	○	○	○
258	Alkis, Y., Kadirhan, Z., & Sat, M. (2017). Development and validation of Social Anxiety Scale for Social Media Users. Computers in Human Behavior, 72, 296-303. https://doi.org/10.1016/j.chb.2017.03.011	Social Science Citation Index		○	○	○	○	○	○	○	○
259	Ashton-James, C. E., & Ashkanasy, N. M. (2008). Chapter 1 Affective events theory: a strategic perspective. In Emotions, Ethics and Decision-Making (Vol. 4, pp. 0). Emerald Group Publishing Limited. https://doi.org/10.1016/S1746-9791(08)04001-7	Google Scholar		○	○	○	○	○	○	○	○
260	Bailey, A. A., Bonifield, C. M., & Arias, A. (2018). Social media use by young Latin American consumers: An exploration. Journal of Retailing and Consumer Services, 43, 10-19. https://doi.org/https://doi.org/10.1016/j.jretconser.2018.02.003	Google Scholar		○	○	○	○	○	○	○	○
261	Darrat, A. A., Darrat, M. A., & Amyx, D. (2016). How impulse buying influences compulsive buying: The central role of consumer anxiety and escapism. Journal of Retailing and Consumer Services, 31, 103-108. https://doi.org/10.1016/j.jretconser.2016.03.009	Google Scholar		○	○	○	○	○	○	○	○
262	Dayour, F., Park, S., & Kimbu, A. N. (2019). Backpackers’ perceived risks towards smartphone usage and risk reduction strategies: A mixed methods study. Tourism Management, 72, 52-68. https://doi.org/https://doi.org/10.1016/j.tourman.2018.11.003	Google Scholar		○	○	○	○	○	○	○	○
263	Endler, N. S., & Kocovski, N. L. (2001). State and trait anxiety revisited. Journal of Anxiety Disorders, 15(3), 231-245. https://doi.org/10.1016/s0887-6185(01)00060-3	Social Science Citation Index		○	○	○	○	○	○	○	○
264	Guo, L., Gong, L., Xu, Z., Wang, W., & Chen, M.-H. (2024). The role of service robots in enhancing customer satisfaction in embarrassing contexts. Journal of Hospitality and Tourism Management, 59, 116-126. https://doi.org/10.1016/j.jhtm.2024.04.008	Google Scholar		○	○	○	○	○	○	○	○
265	Hu, B., Mao, Y., & Kim, K. J. (2023). How social anxiety leads to problematic use of conversational AI: The roles of loneliness, rumination, and mind perception. Computers in Human Behavior, 145, 107760. https://doi.org/10.1016/j.chb.2023.107760	Google Scholar		○	○	○	○	○	○	○	○
266	Hwang, Y., & Kim, D. J. (2007). Customer self-service systems: The effects of perceived Web quality with service contents on enjoyment, anxiety, and e-trust. Decision Support Systems, 43(3), 746-760. https://doi.org/10.1016/j.dss.2006.12.008	Google Scholar		○	○	○	○	○	○	○	○
267	Johnson, G. D., & Grier, S. A. (2013). Understanding the influence of cross-cultural Consumer-to-Consumer Interaction on consumer service satisfaction. Journal of Business Research, 66(3), 306-313. https://doi.org/10.1016/j.jbusres.2011.08.010	Google Scholar		○	○	○	○	○	○	○	○
268	Kim, M. J., Lee, C. K., & Bonn, M. (2016). The effect of social capital and altruism on seniors' revisit intention to social network sites for tourism-related purposes. Tourism Management, 53, 96-107. https://doi.org/10.1016/j.tourman.2015.09.007	Social Science Citation Index		○	○	○	○	○	○	○	○
269	Lee, H.-J., & Yang, K. (2013). Interpersonal service quality, self-service technology (SST) service quality, and retail patronage. Journal of Retailing and Consumer Services, 20(1), 51-57. https://doi.org/10.1016/j.jretconser.2012.10.005	Google Scholar		○	○	○	○	○	○	○	○
270	Leschanowsky, A., Rech, S., Popp, B., & Bäckström, T. (2024). Evaluating privacy, security, and trust perceptions in conversational AI: A systematic review. Computers in Human Behavior, 159, 108344. https://doi.org/10.1016/j.chb.2024.108344	Google Scholar		○	○	○	○	○	○	○	○
271	Li, M., & Huang, S. (2022). Contactless but loyal customers: The roles of anxiety and sociability in the hotel service context. Journal of Retailing and Consumer Services, 66, 102910. https://doi.org/10.1016/j.jretconser.2022.102910	Google Scholar		○	○	○	○	○	○	○	○
272	Liu, Y., Li, X., & Yuen, K. F. (2023). Revenge buying: The role of negative emotions caused by lockdowns. Journal of Retailing and Consumer Services, 75, 103523. https://doi.org/10.1016/j.jretconser.2023.103523	Social Science Citation Index		○	○	○	○	○	○	○	○
273	MacInnis, D. J., & Folkes, V. S. (2017). Humanizing brands: When brands seem to be like me, part of me, and in a relationship with me. Journal of Consumer Psychology, 27(3), 355-374. https://doi.org/https://doi.org/10.1016/j.jcps.2016.12.003	Google Scholar		○	○	○	○	○	○	○	○
274	Mitchell, V.-W., Davies, F., Moutinho, L., & Vassos, V. (1999). Using Neural Networks to Understand Service Risk in the Holiday Product. Journal of Business Research, 46(2), 167-180. https://doi.org/10.1016/S0148-2963(98)00020-4	Google Scholar		○	○	○	○	○	○	○	○
275	Park, J., Ahn, J., Thavisay, T., & Ren, T. (2019). Examining the role of anxiety and social influence in multi-benefits of mobile payment service. Journal of Retailing and Consumer Services, 47, 140-149. https://doi.org/10.1016/j.jretconser.2018.11.015	Google Scholar		○	○	○	○	○	○	○	○
276	Wakefield, L. T., & Wakefield, R. L. (2018). Anxiety and Ephemeral Social Media Use in Negative eWOM Creation. Journal of Interactive Marketing, 41(1), 44-59. https://doi.org/10.1016/j.intmar.2017.09.005	Google Scholar		○	○	○	○	○	○	○	○
277	Wang, W., Qiu, L., Kim, D., & Benbasat, I. (2016). Effects of rational and social appeals of online recommendation agents on cognition- and affect-based trust. Decision Support Systems, 86, 48-60. https://doi.org/https://doi.org/10.1016/j.dss.2016.03.007	Social Science Citation Index		○	○	○	○	○	○	○	○
278	Wang, Y., Ma, S., & Li, D. (2015). Customer participation in virtual brand communities: The self-construal perspective. Information & Management, 52(5), 577-587. https://doi.org/10.1016/j.im.2015.04.003	Google Scholar		○	○	○	○	○	○	○	○
279	Yao, P., Meng, Y., & Fan, W. (2025). Antecedent and consequence of using O2O delivery applications: social anxiety, loneliness, and a moderated mediation model. Acta Psychologica, 259, 105381. https://doi.org/10.1016/j.actpsy.2025.105381	Google Scholar		○	○	○	○	○	○	○	○
280	Zenker, S., Braun, E., & Gyimóthy, S. (2021). Too afraid to Travel? Development of a Pandemic (COVID-19) Anxiety Travel Scale (PATS). Tourism Management, 84, 104286. https://doi.org/10.1016/j.tourman.2021.104286	Google Scholar		○	○	○	○	○	○	○	○
281	Zhu, H., Jackson, P., & Wang, W. (2017). Consumer anxieties about food grain safety in China. Food Control, 73, 1256-1264. https://doi.org/https://doi.org/10.1016/j.foodcont.2016.10.045	Google Scholar		○	○	○	○	○	○	○	○
282	Blanco-González, A., Cachón-Rodríguez, G., Hernández-Perlines, F., & Prado-Román, C. (2023). Effects of social responsibility on legitimacy and revisit intention: The moderating role of anxiety. Journal of Business Research, 157, 113583. https://doi.org/10.1016/j.jbusres.2022.113583	Google Scholar		○	○	○	○	○	○	○	○
283	de Kervenoael, R., Schwob, A., Hasan, R., & Psylla, E. (2024). SIoT robots and consumer experiences in retail: Unpacking repeat purchase intention drivers leveraging computers are social actors (CASA) paradigm. Journal of Retailing and Consumer Services, 76, 103589. https://doi.org/10.1016/j.jretconser.2023.103589	Social Science Citation Index		○	○	○	○	○	○	○	○
284	Gallagher, C. E., Watt, M. C., Weaver, A. D., & Murphy, K. A. (2017). “I fear, therefore, I shop!” exploring anxiety sensitivity in relation to compulsive buying. Personality and Individual Differences, 104, 37-42. https://doi.org/https://doi.org/10.1016/j.paid.2016.07.023	Google Scholar		○	○	○	○	○	○	○	○
285	Hackbarth, G., Grover, V., & Mun, Y. Y. (2003). Computer playfulness and anxiety: positive and negative mediators of the system experience effect on perceived ease of use. Information & Management, 40(3), 221-232. https://doi.org/10.1016/S0378-7206(02)00006-X	Google Scholar		○	○	○	○	○	○	○	○
286	Hussain, S., Raza, A., Haider, A., Ishaq, M. I., & Talpur, Q.-u.-a. (2023). Fear of missing out and compulsive buying behavior: The moderating role of mindfulness. Journal of Retailing and Consumer Services, 75, 103512. https://doi.org/10.1016/j.jretconser.2023.103512	Google Scholar		○	○	○	○	○	○	○	○
287	Kloutsiniotis, P. V., Mihail, D. M., Mylonas, N., & Pateli, A. (2022). Transformational Leadership, HRM practices and burnout during the COVID-19 pandemic: The role of personal stress, anxiety, and workplace loneliness. International Journal of Hospitality Management, 102, 103177. https://doi.org/https://doi.org/10.1016/j.ijhm.2022.103177	Google Scholar		○	○	○	○	○	○	○	○
288	Liu, H., Liu, W., Yoganathan, V., & Osburg, V.-S. (2021). COVID-19 information overload and generation Z's social media discontinuance intention during the pandemic lockdown. Technological Forecasting and Social Change, 166, 120600. https://doi.org/10.1016/j.techfore.2021.120600	Google Scholar		○	○	○	○	○	○	○	○
289	Luo, M. M., & Chea, S. (2018). Cognitive appraisal of incident handling, affects, and post-adoption behaviors: A test of affective events theory. International Journal of Information Management, 40, 120-131. https://doi.org/https://doi.org/10.1016/j.ijinfomgt.2018.01.014	Google Scholar		○	○	○	○	○	○	○	○
290	Lyu, J., Krasonikolakis, I., & Chen, C.-H. (2023). Unlocking the shopping myth: Can smartphone dependency relieve shopping anxiety? – A mixed-methods approach in UK Omnichannel retail. Information & Management, 60(5), 103818. https://doi.org/10.1016/j.im.2023.103818	Social Science Citation Index		○	○	○	○	○	○	○	○
291	Maduku, D. K., Mpinganjira, M., Rana, N. P., Thusi, P., Ledikwe, A., & Mkhize, N. H.-b. (2023). Assessing customer passion, commitment, and word-of-mouth intentions in digital assistant usage: The moderating role of technology anxiety. Journal of Retailing and Consumer Services, 71, 103208. https://doi.org/10.1016/j.jretconser.2022.103208	Social Science Citation Index		○	○	○	○	○	○	○	○
292	Mahmud, H., Islam, A. K. M. N., Ahmed, S. I., & Smolander, K. (2022). What influences algorithmic decision-making? A systematic literature review on algorithm aversion. Technological Forecasting and Social Change, 175, 121390. https://doi.org/https://doi.org/10.1016/j.techfore.2021.121390	Social Science Citation Index		○	○	○	○	○	○	○	○
293	McColl-Kennedy, J. R., Danaher, T. S., Gallan, A. S., Orsingher, C., Lervik-Olsen, L., & Verma, R. (2017). How do you feel today? Managing patient emotions during health care experiences to enhance well-being. Journal of Business Research, 79, 247-259. https://doi.org/https://doi.org/10.1016/j.jbusres.2017.03.022	Google Scholar		○	○	○	○	○	○	○	○
294	Motoki, K., Saito, T., Nouchi, R., Kawashima, R., & Sugiura, M. (2019). Anxiety increases visual attention to hedonic foods: A preliminary eye-tracking study on the impact of the interplay between integral and incidental affect on foods. Appetite, 137, 218-225. https://doi.org/10.1016/j.appet.2019.02.009	Google Scholar		○	○	○	○	○	○	○	○
295	Nikolinakou, A., Phua, J., & Kwon, E. S. (2024). What drives addiction on social media sites? The relationships between psychological well-being states, social media addiction, brand addiction and impulse buying on social media. Computers in Human Behavior, 153, 108086. https://doi.org/https://doi.org/10.1016/j.chb.2023.108086	Google Scholar		○	○	○	○	○	○	○	○
296	Omar, N. A., Nazri, M. A., Ali, M. H., & Alam, S. S. (2021). The panic buying behavior of consumers during the COVID-19 pandemic: Examining the influences of uncertainty, perceptions of severity, perceptions of scarcity, and anxiety. Journal of Retailing and Consumer Services, 62, 102600. https://doi.org/10.1016/j.jretconser.2021.102600	Google Scholar		○	○	○	○	○	○	○	○
297	Shehawy, Y. M., Faisal Ali Khan, S. M., Ali M Khalufi, N., & Abdullah, R. S. (2025). Customer adoption of robot: Synergizing customer acceptance of robot-assisted retail technologies. Journal of Retailing and Consumer Services, 82, 104062. https://doi.org/10.1016/j.jretconser.2024.104062	Social Science Citation Index		○	○	○	○	○	○	○	○
Note: ○ indicates that the article was excluded based on the criteria, while ● indicates that the article was included for the next step of the PRISMA flow.

## Sheet: Data Analysis
No.	Authors	Year	Journal	Domain / Focus	Country
1	Ghazwani, S., et al.	2022	International Journal of Bank Marketing	AI, cashier-less checkouts, financial anxiety, Saudi context	Zealand
2	Khoa, B. T., & Huynh, T. T.	2022	Cogent Business & Management	Customer anxiety, relationship marketing, e-commerce	Vietnam
3	Dabholkar, P. A., & Bagozzi, R. P.	2002	Journal of the Academy of Marketing Science	Technology-based self-service, consumer traits, situational factors	USA
4	Darrat, A. A., Darrat, M. A., & Amyx, D.	2016	Journal of Retailing and Consumer Services	Impulse vs. compulsive buying, consumer anxiety, escapism	USA
5	Esmark Jones, C. L., et al.	2020	Journal of Public Policy & Marketing	Consumer privacy, anxiety, dissatisfaction	USA
6	Gino, F., Brooks, A. W., & Schweitzer, M. E.	2012	Journal of Personality and Social Psychology	Anxiety, advice-seeking behavior, decision-making	USA
7	Hackbarth, G., Grover, V., & Mun, Y. Y.	2003	Information & Management	Computer playfulness, anxiety, system use, perceived ease of use	USA
8	Hwang, Y., & Kim, D. J.	2007	Decision Support Systems	Self-service systems, perceived web quality, anxiety, e-trust	USA
9	Kemp, E., Bui, M., & Porter, I. I. I. M.	2021	Journal of Consumer Marketing	Crisis consumption, fear, anxiety, compliance	USA
10	Kim, Y. K., et al.	2020	Journal of Immigrant & Refugee Studies	Financial stress, depression, financial anxiety, refugees	USA
11	Lee, H., Xu, Y., & Porterfield, A.	2022	International Journal of Consumer Studies	AR virtual try-on, consumer adoption, S-O-R framework	USA
12	Lee, H.-J., & Yang, K.	2013	Journal of Retailing and Consumer Services	Interpersonal vs. SST service quality, retail patronage	USA
13	Mittal, B.	2023	International Journal of Consumer Studies	Pandemic anxiety, consumer behavior types	USA
14	Mundel, J., et al.	2023	Journal of Marketing Communications	Social comparison, social anxiety, impulsive buying	USA
15	Schneider, A. B., & Leonard, B.	2022	Journal of Consumer Affairs	Mask-wearing, marketplace influence, emotional well-being, COVID-19	USA
16	Suri, R., Monroe, K. B., & Koc, U.	2013	Journal of the Academy of Marketing Science	Math anxiety, price promotion preferences	USA
17	Wakefield, L. T., & Wakefield, R. L.	2018	Journal of Interactive Marketing	Social media anxiety, negative eWOM creation	USA
18	Lyu, J., et al.	2023	Information & Management	Smartphone dependency, shopping anxiety, omnichannel retail	UK
19	Mitchell, V.-W., et al.	1999	Journal of Business Research	Service risk, holiday product, neural networks	UK
20	Piehlmaier, D. M., & Dávila Gamiño, U.	2025	Journal of Marketing Analytics	Stockouts, incidental anxiety, consumer behavior	UK
21	Reid, D. J., & Reid, F. J. M.	2007	Cyberpsychology and Behavior	Social anxiety, loneliness, cell phone preferences	UK
22	Sherman, C. E., et al.	2021	Journal of Islamic Marketing	Panic buying, anxiety, resilience, COVID-19, Muslim consumers	UAE
23	Blanco-González, A., et al.	2023	Journal of Business Research	Corporate social responsibility, legitimacy, revisit intention, anxiety	Spain
24	Otero-López, J. M., & Villardefrancos, E.	2013	Psychological Reports	Materialism, addictive buying, anxiety, depression	Spain
25	Johnson, G. D., & Grier, S. A.	2013	Journal of Business Research	Cross-cultural consumer interaction, service satisfaction	South Africa
26	Maduku, D. K., et al.	2023	Journal of Retailing and Consumer Services	Digital assistant use, passion, commitment, technology anxiety	South Africa
27	Santos-Corrada, M. D. L. M., et al.	2025	Journal of Marketing Communications	Media, consumer anxiety, decision-making, turbulent situations	Puerto Rico
28	Hussain, S., et al.	2023	Journal of Retailing and Consumer Services	Compulsive buying, fear of missing out, mindfulness	Pakistan
29	Lopez, A., & Garza, R.	2023	Journal of Research in Interactive Marketing	AI evaluation bias, transparency anxiety	Mexico
30	Castaño, R., Sujan, M., et al.	2008	Journal of Marketing Research	Consumer uncertainty, new product adoption, mental simulation	Mexico
31	Omar, N. A., et al.	2021	Journal of Retailing and Consumer Services	Panic buying, COVID-19, uncertainty, anxiety	Malaysia
32	Lee, K., Kim, H., & Vohs, K. D.	2011	Journal of Consumer Research	Stereotype threat, consumer anxiety, purchase intentions	Korea
33	Liu, M., et al.	2024	Current Psychology	Anxiety, coping strategies, knowledge purchase behavior	Korea
34	Park, J., et al.	2019	Journal of Retailing and Consumer Services	Mobile payment, anxiety, social influence	Korea
35	Motoki, K., et al.	2019	Appetite	Anxiety, visual attention, hedonic food, eye-tracking	Japan
36	Al-Youzbaky, B. A., Hanna, R. D., & Najeeb, S. H.	2022	Journal of System and Management Sciences	Consumer behavior, online purchase, technostress, information overload	Iraq
37	Dogra, N., et al.	2023	Current Issues in Tourism	Online travel purchase, technical anxiety, tourist behavior	India
38	Mishra, A., Indwar, R. G., & Samu, S.	2022	Journal of Consumer Marketing	Pandemic anxiety, materialism, consumption behavior	India
39	Vlachos, P. A., et al.	2010	European Journal of Marketing	Consumer-retailer emotional attachment	Greece
40	Delacroix, E., & Guillard, V.	2016	Journal of Consumer Behaviour	Social anxiety, relationship avoidance, commercial contexts	France
41	Zenker, S., Braun, E., & Gyimóthy, S.	2021	Tourism Management	COVID-19 pandemic anxiety, travel, scale development	Denmark
42	Chiou, J.-S., & Pan, L.-Y.	2008	Journal of Business Ethics	Consumer ethics, social Darwinism perception, status anxiety	China (Taiwan)
43	Hsu, L.-C., et al.	2021	The Service Industries Journal	Mobile service industry, revenge/avoidance behavior, technology anxiety	China (Taiwan)
44	Keng, C.-J., & Liao, T.-H.	2013	Journal of Applied Social Psychology	Self-confidence, anxiety, post-purchase dissonance	China (Taiwan)
45	Rahimah, A., et al.	2018	Journal of Consumer Behaviour	Green purchase behavior, death anxiety, social responsibility	China (Taiwan)
46	Hu, B., Mao, Y., & Kim, K. J.	2023	Computers in Human Behavior	Social anxiety, conversational AI, loneliness, rumination	China (Hong Kong)
47	An, T., Xiao, J. J., Porto, N., & Cruz, L.	2024	International Journal of Bank Marketing	Mobile payments, financial behavior, financial anxiety	China
48	Gao, J., Zhao, J., et al.	2021	International Journal of Consumer Studies	Environmental anxiety, pro-environmental behavior, self-discrepancy	China
49	Guo, L., et al.	2024	Journal of Hospitality and Tourism Management	Service robots, customer satisfaction, embarrassing contexts	China
50	Li, M., & Huang, S.	2022	Journal of Retailing and Consumer Services	Hotel service, anxiety, sociability, customer loyalty	China
51	Liu, Y., Li, X., & Yuen, K. F.	2023	Journal of Retailing and Consumer Services	Revenge buying, negative emotions, lockdown effects	China
52	Meng, H., Xu, X., & Tian, T.	2025	Asia Pacific Journal of Marketing and Logistics	Neo-Chinese fashion, cultural identity, emotional regulation	China
53	Xiao, Y., et al.	2024	Current Psychology	Social appearance anxiety, online impulse buying, sense of control	China
54	Xin, Z., Xiao, H., & Lin, G.	2023	Depression and Anxiety	Math anxiety, financial anxiety, financial management behavior	China
55	Yao, P., et al.	2025	Acta Psychologica	O2O delivery, social anxiety, loneliness, consumer behavior	China
56	Yuan, C., Zhang, C., & Wang, S.	2022	Journal of Retailing and Consumer Services	AI assistants, social anxiety, utilitarian/hedonic values	China
57	Zhang, R., Ma, Q., & Guan, D.	2023	Psychology & Marketing	Financial scarcity, anxiety, green consumption, self-efficacy	China
58	Compeau, D. R., & Higgins, C. A.	1995	MIS Quarterly	Computer self-efficacy, technology adoption, human-computer interaction	Canada
59	Ilicic, J., & Brennan, S. M.	2022	European Journal of Marketing	Packaging design, anxiety, food interaction, consumption behavior	Australia
60	Lin, Y.-T., MacInnis, D. J., & Eisingerich, A. B.	2020	Journal of Marketing	Anxiety, new product adoption, hope as moderator	Australia

## Sheet: Year
Year	Count
1995	1
1999	1
2002	1
2003	1
2007	2
2008	2
2010	1
2011	1
2012	1
2013	5
2016	2
2018	2
2019	2
2020	3
2021	6
2022	9
2023	12
2024	4
2025	4

## Sheet: Publications
Marketing & Consumer Behavior	Journal of Retailing and Consumer Services	9
	International Journal of Consumer Studies	3
	Journal of Business Research	3
	European Journal of Marketing	2
	International Journal of Bank Marketing	2
	Journal of Consumer Behaviour	2
	Journal of Consumer Marketing	2
	Journal of Marketing Communications	2
	Journal of the Academy of Marketing Science	2
	Asia Pacific Journal of Marketing and Logistics	1
	Journal of Consumer Affairs	1
	Journal of Consumer Research	1
	Journal of Islamic Marketing	1
	Journal of Interactive Marketing	1
	Journal of Marketing	1
	Journal of Marketing Analytics	1
	Journal of Marketing Research	1
	Journal of Public Policy & Marketing	1
	Journal of Research in Interactive Marketing	1
Psychology	Current Psychology	2
	Acta Psychologica	1
	Appetite	1
	CyberPsychology and Behavior	1
	Depression and Anxiety	1
	Journal of Applied Social Psychology	1
	Journal of Personality and Social Psychology	1
	Psychological Reports	1
	Psychology & Marketing	1
Information Systems	Information & Management	2
	Computers in Human Behavior	1
	Decision Support Systems	1
	MIS Quarterly	1
Hospitality & Tourism	Journal of Hospitality and Tourism Management	1
	Current Issues in Tourism	1
	The Service Industries Journal	1
	Tourism Management	1
Ethics, Public Policy & Social Issues	Journal of Business Ethics	1
	Journal of Immigrant & Refugee Studies	1
Social Sciences	Cogent Business & Management	1
	Journal of System and Management Sciences	1

## Sheet: Country
	Country		Country	Count
	Zealand		USA	15
	Vietnam		China	11
	USA		UK	4
	USA		China (Taiwan)	4
	USA		Korea	3
	USA		Spain	2
	USA		South Africa	2
	USA		Mexico	2
	USA		India	2
	USA		Australia	2
	USA		Zealand	1
	USA		Vietnam	1
	USA		UAE	1
	USA		Puerto Rico	1
	USA		Pakistan	1
	USA		Malaysia	1
	USA		Japan	1
	UK		Iraq	1
	UK		Greece	1
	UK		France	1
	UK		Denmark	1
	UAE		China (Hong Kong)	1
	Spain		Canada	1
	Spain
	South Africa
	South Africa
	Puerto Rico
	Pakistan
	Mexico
	Mexico
	Malaysia
	Korea
	Korea
	Korea
	Japan
	Iraq
	India
	India
	Greece
	France
	Denmark
	China (Taiwan)
	China (Taiwan)
	China (Taiwan)
	China (Taiwan)
	China (Hong Kong)
	China
	China
	China
	China
	China
	China
	China
	China
	China
	China
	China
	Canada
	Australia
	Australia
